# Supplementary material for: Determining the Specificity of Cascade Binding, Interference, and Primed Adaptation In Vivo in the Escherichia coli Type I-E CRISPR-Cas System
Source: mBio. 2018 Apr 17;9(2):e02100-17. doi: 10.1128/mBio.02100-17 (PMC5904413; doi:10.1128/mBio.02100-17)
Supplement: TABLE S3 [file mbo002183842st3.xlsx]

## Sheet: Rockhopper Output File
Transcription Start	Translation Start	Translation Stop	Transcription Stop	Strand	Name	Synonym	Product	Expression CRISPR-I+ Δcas3 (AMD536)	Expression ΔCRISPR-I Δcas3 (LC074)	Expression CRISPR-I+ cas3+ (AMD536 + pAMD191)	Expression ΔCRISPR-I cas3+ (LC074 + pAMD191)	qValue CRISPR-I+ Δcas3 vs ΔCRISPR-I Δcas3	qValue CRISPR-I+ Δcas3 vs CRISPR-I+ cas3+	qValue CRISPR-I+ Δcas3 vs ΔCRISPR-I cas3+	qValue ΔCRISPR-I Δcas3 vs CRISPR-I+ cas3+	qValue ΔCRISPR-I Δcas3 vs ΔCRISPR-I cas3+	qValue CRISPR-I+ cas3+ vs ΔCRISPR-I cas3+
1097590			1097638	+	-	predicted RNA	antisense: serX	182	42	0	51	0.000778	1	1	0	1	0
1369393	1369393	1369614	1369614	+	pspD	b1307	peripheral inner membrane phage-shock protein	29	45	25	0	1	1	1	1	7.01e-05	0
	2076308	2076754		+	yeeS	b2002	CP4-44 prophage; putative DNA repair protein	7	3	0	15	1	1	1	1	0.46561	0
2172906			2172991	+	-	predicted RNA	-	276	205	48	0	1	1	0	1	0	0
2215657	2215657	2215764		+	yohO	b4542	putative membrane protein	96	17	41	0	4.84e-08	1	1.22e-06	1	1	0
2878062			2877885	-	-	predicted RNA	-	1060	0	1686	0	1	1	0	1	1	0
2891959			2891913	-	-	predicted RNA	-	10	8	351	0	1	2e-64	1	1.7e-243	1	0
4464007			4464057	+	-	predicted RNA	antisense: treC	217	263	43	0	1	1	7.81e-10	1	1.01e-16	0
2074779	2074779	2076311		+	yeeR	b2001	CP4-44 prophage; putative membrane protein	54	44	4	122	1	1	1	1	1	6.32e-123
2071519	2071539	2074658	2074658	+	flu	b2000	CP4-44 prophage; antigen 43 (Ag43) phase-variable biofilm formation autotransporter	390	297	17	476	1	0.0778973	1	1	1	2.38e-99
	2890099	2888387	2888387	-	cysI	b2763	sulfite reductase, beta subunit, NAD(P)-binding, heme-binding	5	5	231	5	1	2.97e-154	1	3.54e-195	1	3.06e-92
2071315			2071518	+	isrC	b4435	-	221	138	7	204	1	0.70714	1	0.787405	1	2.23e-90
	1810934	1812325		+	ydjN	b1729	putative transporter	13	10	874	22	1	0	1	0	1	5.6e-90
	2891898	2890099		-	cysJ	b2764	sulfite reductase, alpha subunit, flavoprotein	2	3	216	3	1	0	1	0	1	4.48e-80
	2541679	2540804		-	cysW	b2423	sulfate/thiosulfate ABC transporter subunit	4	2	132	1	1	3.72e-43	1	0	1	2.7e-67
	2542512	2541679		-	cysU	b2424	sulfate/thiosulfate ABC transporter permease	9	7	241	3	1	2.17e-38	1	3.39e-100	1	1.28e-54
	2540814	2539717		-	cysA	b2422	sulfate/thiosulfate transporter subunit	8	4	207	3	1	5.28e-43	1	4.53e-244	1	1.07e-53
1297880			1297930	+	-	predicted RNA	antisense: adhE	128	194	65	0	1	1	1	1	0.000122	1.33e-50
2878379			2878127	-	-	predicted RNA	-	980	0	974	0	1	1	8.08e-34	1	1	2.1e-43
2878496			2878467	-	-	predicted RNA	-	29	1271	28	873	0	1	2.1e-46	0.446812	1	1.79e-42
952427			952457	+	-	predicted RNA	antisense: pflB	160	114	92	0	1	1	1	1	1	3.47e-37
2965161	2965155	2964361	2964361	-	thyA	b2827	thymidylate synthetase	119	1624	140	1314	4.05e-45	1	1.91e-06	1	1	5.42e-32
321608	321608	322327	322330	+	ykgE	b0306	cysteine-rich LutA family protein; putative electron transport chain YkgEFG component	1027	1596	21	175	1	0.00349724	1	4.3e-06	1	1.16e-22
	2543528	2542512		-	cysP	b2425	thiosulfate-binding protein	6	5	126	2	1	5.76e-19	1	1.46e-44	1	2.07e-22
2085525	2085525	2084467	2084467	-	yeeE	b2013	UPF0394 family inner membrane protein	9	8	608	33	1	0	1	0	1	1.82e-21
3275259			3275281	+	-	predicted RNA	-	375	329	0	77	1	1	1	1	1	3.02e-17
	2888312	2887578	2887578	-	cysH	b2762	phosphoadenosine phosphosulfate reductase; PAPS reductase, thioredoxin dependent	10	6	173	4	1	9.97e-16	1	6.52e-84	1	2e-14
1810882			1810933	+	-	predicted RNA	-	20	8	1148	17	1	3.65e-191	1	0	1	2.12e-10
2532409	2532409	2533380	2533380	+	cysK	b2414	cysteine synthase A, O-acetylserine sulfhydrolase A subunit	269	357	1846	326	1	0.615919	1	1	1	2.76e-10
4175388			4175463	+	thrU	b3976	Thr tRNA	4258	1682	2356	10957	1	1	1	1	0.0690359	1.28e-09
3866956	3866897	3866469	3866469	-	ibpB	b3686	heat shock chaperone	9	5	1293	294	1	0	5.15e-49	0	0	4.22e-09
925971			925884	-	serW	b0883	Ser tRNA	3285	1465	227	1176	1	1	1	1	1	1.06e-08
3201063			3201176	+	-	predicted RNA	-	553	637	181	915	1	1	1	1	1	1.77e-08
3867518	3867422	3867009	3867009	-	ibpA	b3687	heat shock chaperone	23	12	3597	689	1	0	7.83e-65	0	0	4.98e-07
2999057			2998984	-	glyU	b2864	Gly tRNA	82	49	34	357	1	1	1	1	0.0140338	6.04e-07
1097652			1097565	-	serX	b1032	Ser tRNA	3307	1485	247	1125	1	1	1	1	1	7.92e-07
4175472			4175556	+	tyrU	b3977	Tyr tRNA	1569	1324	5788	1644	1	1	1	0.900802	1	2.08e-05
1903085			1903022	-	-	predicted RNA	antisense: manY	858	538	16	189	1	0.512923	1	0.55893	1	2.98e-05
3867008			3866957	-	-	predicted RNA	-	29	14	6106	424	1	0	7.1e-08	0	6.68e-110	3.41e-05
3561971	3562013	3563518	3563518	+	glpD	b3426	sn-glycerol-3-phosphate dehydrogenase, aerobic, FAD/NAD(P)-binding	2870	3160	180	611	1	1.53e-06	1	4.69e-08	0.403566	4.17e-05
2352608	2352647	2354275		+	glpA	b2241	sn-glycerol-3-phosphate dehydrogenase (anaerobic), large subunit, FAD/NAD(P)-binding	791	591	3	31	1	0.0164782	3.36e-10	1	0.000681	4.21e-05
2176049			2176206	+	-	predicted RNA	antisense: gatZ	206	189	2	29	1	1	1	0.273717	1	6e-05
2827281			2827232	-	-	predicted RNA	antisense: srlE	52	221	25	0	0.190192	1	1	1	9.32e-08	8.99e-05
2543813			2543756	-	-	predicted RNA	-	506	160	0	19	0.276972	0	0.961299	1	1	9.69e-05
3005842			3005792	-	-	predicted RNA	-	241	335	14	167	1	0.951814	1	0.677268	1	9.69e-05
2665412	2665435	2666715	2666715	+	csiE	b2535	stationary phase inducible protein	192	220	21	82	1	1	1	1	1	0.000124
476448			476561	+	ffs	b0455	-	39150	11192	5149	20056	1	1	1	1	1	0.000403
4200338			4200264	-	-	predicted RNA	antisense: hupA	165	265	21	156	1	1	1	0.976167	1	0.00108463
2755935			2755620	-	-	predicted RNA	antisense: ssrA	7926	11008	4219	14571	1	1	1	1	1	0.00116333
3648004	3647788	3647705	3647699	-	dinQ	b4613	UV-inducible membrane toxin, DinQ-AgrB type I toxin-antitoxin system	106	150	15	131	1	1	1	1	1	0.00123749
345274			345330	+	-	predicted RNA	-	234	128	253	1053	1	1	1	1	0.000331	0.0017044
780765			780840	+	valT	b0744	Val tRNA	1627	788	4820	1571	1	1	1	0.148977	1	0.00181474
2927934			2927985	+	-	predicted RNA	-	278	266	6674	2166	1	2.5e-48	0.00624527	1.04e-62	0.000569	0.00370811
1326700			1326806	+	-	predicted RNA	-	348	223	2464	690	1	0.0255973	1	8.77e-09	1	0.0044336
3105655			3105713	+	-	predicted RNA	-	1484	2422	447	1433	1	1	1	1	1	0.00840153
4484384			4484334	-	-	predicted RNA	-	382	276	246	978	1	1	1	1	1	0.0100421
3333139	3333119	3332862	3332817	-	rpmA	b3185	50S ribosomal subunit protein L27	617	769	1463	542	1	1	1	1	1	0.0105769
2965059			2965089	+	-	predicted RNA	antisense: thyA	19	180	4	96	7.62e-14	1	1	0.510169	1	0.0109127
202101	202101	202556	202556	+	fabZ	b0180	(3R)-hydroxymyristol acyl carrier protein dehydratase	990	1025	3422	1327	1	1	1	1	1	0.0117837
3450242			3450360	+	-	predicted RNA	antisense: rpsS	587	414	197	611	1	1	1	1	1	0.0135491
696504			696430	-	glnX	b0664	Gln tRNA	831	345	325	993	1	1	1	1	1	0.0150543
3959827	3959813	3959532	3959514	-	ppiC	b3775	peptidyl-prolyl cis-trans isomerase C (rotamase C)	295	314	1134	376	1	1	1	1	1	0.0153372
3957970	3957970	3959445	3959445	+	ilvC	b3774	ketol-acid reductoisomerase, NAD(P)-binding	43	47	14	45	1	1	1	1	1	0.0155669
2282436	2282517	2282801	2282801	+	rplY	b2185	50S ribosomal subunit protein L25	692	951	4013	1452	1	1	1	1	1	0.0170941
1308766	1308788	1308961	1308961	+	yciY	b4595	uncharacterized protein	280	225	1821	608	1	0.126323	1	0.00019	1	0.0174713
2755593			2755955	+	ssrA	b2621	-	134294	178038	214861	218665	1	1	1	1	1	0.0184186
3055983			3056165	+	ssrS	b2911	-	67952	33951	17049	71288	1	0.0513868	1	0.783525	1	0.0184186
2172895	2172873	2171833	2171818	-	gatD	b2091	galactitol-1-phosphate dehydrogenase, Zn-dependent and NAD(P)-binding	2118	2525	295	97	1	0.908237	8.85e-15	0.282767	4.61e-16	0.0211843
	764180	765049	765049	+	sucD	b0729	succinyl-CoA synthetase, NAD(P)-binding, alpha subunit	3048	3264	1936	847	1	1	1	1	1	0.0224237
1901935	1902048	1903019	1903048	+	manX	b1817	fused mannose-specific PTS enzymes: IIA component/IIB component	1480	1969	137	412	1	0.155976	1	0.0456271	1	0.0280584
2876366			2876330	-	-	predicted RNA	-	275	247	1467	73	1	0.694471	1	0.0901614	1	0.0310862
1668576	1668564	1667344	1667344	-	mlc	b1594	glucosamine anaerobic growth regulon transcriptional repressor; autorepressor	134	155	24	82	1	1	1	1	1	0.0317843
3933351	3933351	3933770	3933770	+	rbsD	b3748	putative cytoplasmic sugar-binding protein	1223	1249	23	98	1	1	0.753242	1	1	0.0394668
1269810	1269810	1269703	1269703	-	ldrB	b4421	toxic polypeptide, small	11	3	3	33	1	1	1	1	1.12e-06	0.0454716
4177173			4177238	+	-	predicted RNA	-	54	60	1762	281	1	2.66e-59	1	2.66e-81	0.913369	0.0454716
4534195			4534163	-	-	predicted RNA	-	171	91	33	0	1	1	1	1	1	0.0454716
3466742	3466725	3466249	3466226	-	bfr	b3336	bacterioferritin, iron storage and detoxification protein	203	301	53	149	1	1	1	1	1	0.0476838
3270592			3270216	-	rnpB	b3123	-	27552	19526	46373	13925	1	1	1	1	1	0.051775
1435626	1435619	1435185	1435185	-	uspF	b1376	stress-induced protein, ATP-binding protein	269	433	50	143	1	1	1	1	1	0.0526798
2352451	2352374	2351016	2351016	-	glpT	b2240	sn-glycerol-3-phosphate transporter	5178	6691	59	246	1	8.11e-69	3.32e-12	3.51e-74	2.54e-16	0.055012
3474965	3474965	3474678	3474627	-	tusB	b3343	mnm(5)-s(2)U34-tRNA synthesis 2-thiolation protein	97	69	982	344	1	4.23e-06	1	5.01e-16	0.52638	0.0585947
2662131	2662131	2661643	2661632	-	iscR	b2531	isc operon transcriptional repressor; suf operon transcriptional activator; oxidative stress- and iron starvation-inducible; autorepressor	137	132	642	247	1	1	1	0.702859	1	0.0587129
476552			476441	-	-	predicted RNA	antisense: ffs	1828	189	83	340	8.93e-26	1	1	1	1	0.065351
4100906			4100859	-	-	predicted RNA	antisense: sodA	291	239	29	182	1	1	1	1	1	0.0699896
781068			781143	+	valZ	b0746	Val tRNA	1572	721	3707	1335	1	1	1	0.493952	1	0.0720277
3656019			3656069	+	-	predicted RNA	antisense: hdeB	200	153	2	49	1	1	1	0.351927	1	0.0725845
4100757	4100810	4101430	4101430	+	sodA	b3908	superoxide dismutase, Mn	977	1047	546	1416	1	1	1	1	1	0.0867027
	3542728	3542964	3542964	+	feoC	b3410	putative DNA-binding transcriptional regulator	14	16	8	45	1	1	1	1	1	0.106589
2404738			2404788	+	-	predicted RNA	antisense: nuoA	343	210	11	106	1	0.706236	1	0.788318	1	0.107698
1986240	1986128	1985139	1985120	-	araF	b1901	L-arabinose transporter subunit	13	18	134	348	1	2.33e-05	8.03e-54	0.00262413	3.03e-34	0.144091
2174234			2172896	-	-	predicted RNA	-	2575	2995	312	129	1	1	2.23e-10	0.344127	1.03e-09	0.144091
4040517			4040636	+	rrfA	b3855	5S ribosomal RNA of rrnA operon	7	13	13	71	1	1	0.00321342	1	0.196339	0.144091
2518435	2518467	2518811	2518811	+	yfeC	b2398	DUF1323 family putative DNA-binding protein	181	371	62	164	1	1	1	1	1	0.14504
2544673	2544623	2543832	2543832	-	ucpA	b2426	furfural resistance protein, putative short-chain oxidoreductase	1822	1944	216	511	1	0.303377	1	0.397546	1	0.145749
1287527			1287582	+	-	predicted RNA	antisense: tyrT	309	37	6	55	1.29e-21	0.543634	1	1	1	0.149297
3946700			3946819	+	rrfC	b3759	5S ribosomal RNA of rrnC operon	12	15	3	30	1	1	1	1	1	0.149318
1799784			1799768	-	-	predicted RNA	-	12113	7279	4577	17903	1	1	1	1	1	0.149437
3401355			3401223	-	-	predicted RNA	-	792	782	2098	865	1	1	1	1	1	0.169822
1146589			1146757	+	psrD	b4418	-	308	202	461	88	1	1	1	1	1	0.178131
189712			189847	+	tff	b4414	-	2920	1663	1394	472	1	1	1	1	1	0.179406
1648665	1648665	1648793	1648793	+	ydfB	b1572	Qin prophage; uncharacterized protein	3	5	4	36	1	1	1.45e-05	1	0.00704897	0.200042
1146762	1146794	1147315	1147343	+	yceD	b1088	DUF177 family protein	1368	1064	4782	2464	1	1	1	1	1	0.206915
3088265	3088284	3089678	3089678	+	galP	b2943	D-galactose transporter	177	149	102	241	1	1	1	1	1	0.209875
3444725	3444722	3444543	3444543	-	rpmD	b3302	50S ribosomal subunit protein L30	15622	25117	8179	18689	1	1	1	1	1	0.209875
1671947	1671960	1672781	1672781	+	ydgD	b1598	putative peptidase	49	53	29	71	1	1	1	1	1	0.217018
1992117			1992042	-	glyW	b1911	Gly tRNA	561	813	3429	1403	1	0.207541	1	1	1	0.218342
3719885	3720049	3720261	3720276	+	cspA	b3556	RNA chaperone and antiterminator, cold-inducible	3739	4150	4119	1823	1	1	1	1	1	0.227705
1863165			1863147	-	-	predicted RNA	antisense: gapA	176	153	4	106	1	0.650549	1	0.564125	1	0.240372
3528665	3528669	3529337	3529337	+	yrfG	b3399	GMP/IMP nucleotidase	91	95	523	243	1	0.521073	1	0.368421	1	0.240372
	322338	323765		+	ykgF	b0307	ferridoxin-like LutB family protein; putative electron transport chain YkgEFG component	524	536	5	22	1	1	6.5e-05	1	0.000964	0.240859
2875419	2875419	2873992		-	cysN	b2751	sulfate adenylyltransferase, subunit 1	69	74	147	28	1	1	1	1	1	0.242244
3474626			3474553	-	-	predicted RNA	-	3725	1575	2467	857	1	1	1	1	1	0.242244
	867520	869391	869391	+	gsiA	b0829	glutathione transporter ATP-binding protein, ABC superfamily	73	56	98	31	1	1	1	1	1	0.24749
167445	167484	169727	169727	+	fhuA	b0150	ferrichrome outer membrane transporter	35	35	89	201	1	1	0.444981	1	0.375805	0.248962
4465629			4465716	+	-	predicted RNA	antisense: treB	192	61	2	29	0.22801	1	1	0.726254	1	0.248962
4177239	4177358	4177741	4177742	+	secE	b3981	preprotein translocase membrane subunit	680	670	2236	1004	1	1	1	1	1	0.260131
427287	427287	427619	427638	+	yajC	b0407	SecYEG protein translocase auxillary subunit	479	495	873	388	1	1	1	1	1	0.267955
781147			781222	+	lysY	b0747	Lys tRNA	585	315	2365	848	1	1	1	0.00262413	1	0.282382
780554			780629	+	lysT	b0743	Lys tRNA	1809	1293	7728	2716	1	1	1	0.169335	1	0.284729
2177223	2177204	2176350	2176345	-	gatY	b2096	D-tagatose 1,6-bisphosphate aldolase 2, catalytic subunit	4657	4957	321	677	1	3.33e-05	0.099811	6.43e-06	0.0660912	0.284729
4175754			4175829	+	thrT	b3979	Thr tRNA	1426	1436	13187	6738	1	0.000561	1	7.75e-05	0.952279	0.285061
3059732	3059753	3060646	3060646	+	argP	b2916	transcriptional regulator for arginine transport and DNA replication genes; replication initiation inhibitor	73	68	32	76	1	1	1	1	1	0.295866
1312249	1312246	1311848	1311848	-	yciA	b1253	acyl-CoA esterase	51	42	445	162	1	0.000413	1	6.48e-08	1	0.307452
1881841	1881809	1880886	1880886	-	dmlR	b1799	transcriptional activator of dmlA	94	110	17	46	1	1	1	1	1	0.307452
3601005			3600887	-	-	predicted RNA	-	1550	2527	7945	4042	1	1	1	1	1	0.307452
3986523			3986473	-	-	predicted RNA	antisense: glmZ	237	58	24	144	0.0102731	1	1	1	1	0.307452
697133			697057	-	metT	b0673	Met tRNA	4059	2210	10781	4883	1	1	1	0.787405	1	0.311549
2405354			2405211	-	-	predicted RNA	-	1029	1157	189	438	1	1	1	1	1	0.311549
2467855	2467855	2468217		+	gtrA	b2350	CPS-53 (KpLE1) prophage; bactoprenol-linked glucose translocase (flippase)	148	213	554	223	1	1	1	1	1	0.327801
3708692			3708616	-	proK	b3545	Pro tRNA	150	51	12	89	0.616579	1	1	1	1	0.327801
2518812	2518813	2519205	2519205	+	yfeD	b2399	DUF1323 family putative DNA-binding protein	79	175	29	88	1	1	1	1	1	0.338992
4161079	4161124	4161771		+	fabR	b3963	transcriptional repressor of fabA and fabB	358	392	208	466	1	1	1	1	1	0.347219
124490			124440	-	-	predicted RNA	antisense: aceE	440	250	244	709	1	1	1	1	1	0.352627
2231820	2231844	2232728	2232728	+	cdd	b2143	cytidine/deoxycytidine deaminase	412	292	27	63	1	1	1	1	1	0.360368
1083376	1083376	1084647	1084647	+	efeB	b1019	deferrrochelatase, periplasmic	8	8	23	55	1	1	0.168865	1	0.0296194	0.36586
2744787			2744817	+	-	predicted RNA	antisense: trmD	170	122	54	250	1	1	1	1	1	0.372834
3441322			3441735	+	-	predicted RNA	antisense: rpsK rpsD	1262	789	634	1308	1	1	1	1	1	0.372834
2520931			2521006	+	valU	b2401	Val tRNA	4291	2015	9713	3715	1	1	1	0.74019	1	0.388395
2982210	2982182	2980764	2980747	-	araE	b2841	arabinose transporter	15	14	385	962	1	1.17e-59	0	6.51e-75	0	0.396861
4274086	4274125	4274661	4274661	+	ssb	b4059	single-stranded DNA-binding protein	626	645	1337	500	1	1	1	1	1	0.396861
3128272	3128272	3129036	3129036	+	glcC	b2980	glycolate-inducible glc operon transcriptional repressor; autorepressor	14	19	9	38	1	1	1	1	1	0.403069
1937546			1937597	+	-	predicted RNA	-	322	334	472	1049	1	1	1	1	1	0.412756
2521173			2521248	+	valY	b2403	Val tRNA	1791	710	3592	1696	1	1	1	0.527904	1	0.416342
3054821			3055017	+	-	predicted RNA	antisense: pepP ygfB	376	226	120	268	1	1	1	1	1	0.41881
	4595851	4594937	4594937	-	yjjM	b4357	yjjMN operon transcriptional activator	46	71	3	17	1	1	1	0.729256	1	0.419408
	2985592	2984411	2984411	-	yqeF	b2844	short chain acyltransferase	22	26	6	24	1	1	1	1	1	0.423092
4400287	4400288	4400596	4400671	+	hfq	b4172	global sRNA chaperone; HF-I, host factor for RNA phage Q beta replication	2171	1987	2536	1166	1	1	1	1	1	0.427661
761508	761522	762739	762990	+	sucB	b0727	dihydrolipoyltranssuccinase	1774	1645	1339	727	1	1	1	1	1	0.428766
2249637	2249618	2248737	2248705	-	yeiE	b2157	putative DNA-binding transcriptional regulator	82	74	19	49	1	1	1	1	1	0.429067
147	190	255	256	+	thrL	b0001	thr operon leader peptide	403	212	154	485	1	1	1	1	1	0.429437
2545737	2545773	2546669	2546672	+	murQ	b2428	N-acetylmuramic acid 6-phosphate (MurNAc-6-P) etherase	91	86	13	38	1	1	1	1	1	0.430215
1151526	1151615	1151851	1151851	+	acpP	b1094	acyl carrier protein (ACP)	7077	6510	13273	8151	1	1	1	1	1	0.434707
3982375			3982451	+	argX	b3796	Arg tRNA	1154	727	2189	761	1	1	1	1	1	0.434707
4425839	4425839	4426066	4426107	+	rpsR	b4202	30S ribosomal subunit protein S18	1353	974	2514	940	1	1	1	1	1	0.440907
2058102			2058027	-	asnW	b1984	Asn tRNA	5316	2358	873	3167	1	1	1	1	1	0.450283
225759			228662	+	rrlH	b0204	23S ribosomal RNA of rrnH operon	2552	1748	200	487	1	0.185848	1	0.414047	1	0.451162
	624885	626060		+	entC	b0593	isochorismate synthase 1	2	2	7	24	1	1	0.0192122	1	1.41e-07	0.451162
3943704			3946607	+	rrlC	b3758	23S ribosomal RNA of rrnC operon	2589	1758	199	485	1	0.151138	1	0.389465	1	0.451162
1130128	1130128	1129835	1129835	-	flgM	b1071	anti-sigma factor for FliA (sigma 28)	26	33	6	27	1	1	1	1	1	0.478586
	2241668	2240628		-	galS	b2151	galactose- and fucose-inducible galactose regulon transcriptional isorepressor; mgl operon transcriptional repressor; autorepressor	29	33	3	19	1	1	1	1	1	0.483355
3191977	3191939	3191739	3191739	-	glgS	b3049	motility and biofilm regulator	590	1009	78	200	1	1	1	1	1	0.485644
3485953	3486120	3486752	3486762	+	crp	b3357	cAMP-activated global transcription factor, mediator of catabolite repression	576	678	163	403	1	1	1	1	1	0.543068
4168641			4171544	+	rrlB	b3970	23S ribosomal RNA of rrnB operon	2501	1707	196	470	1	0.163353	1	0.40156	1	0.544495
697047			696963	-	leuW	b0672	Leu tRNA	4816	2174	8588	3820	1	1	1	1	1	0.547861
4425520	4425520	4425834	4425838	+	priB	b4201	primosomal protein N	3937	4201	9835	6337	1	1	1	1	1	0.547861
669226			669092	-	-	predicted RNA	-	268	369	1734	830	1	0.0800071	1	0.65947	1	0.552909
2240407	2240348	2239350	2239330	-	mglB	b2150	methyl-galactoside transporter subunit	804	1052	19	43	1	0.000426	0.00518755	2.86e-05	8.08e-05	0.575878
2634091	2634070	2632604	2632604	-	guaB	b2508	IMP dehydrogenase	109	123	552	293	1	1	1	1	1	0.575878
3562588			3562539	-	-	predicted RNA	antisense: glpD	184	101	4	45	1	1	1	0.739387	1	0.575878
4330490	4330502	4332004	4332004	+	proP	b4111	proline/glycine betaine transporter	57	50	294	127	1	0.708671	1	0.237728	1	0.58474
2174590	2174566	2174282	2174235	-	gatB	b2093	galactitol-specific enzyme IIB component of PTS	4914	4204	568	198	1	0.193755	6.36e-13	1	3.07e-07	0.60607
3888510			3888729	+	-	predicted RNA	-	11271	14505	6	31	1	0	1.54e-31	0	1.57e-36	0.60608
49821	49823	50302	50302	+	folA	b0048	dihydrofolate reductase	96	115	468	223	1	0.892277	1	1	1	0.607853
189870	189874	190599	190599	+	rpsB	b0169	30S ribosomal subunit protein S2	3513	4271	4917	3428	1	1	1	1	1	0.607853
	204493	205089	205114	+	rnhB	b0183	ribonuclease HII, degrades RNA of DNA-RNA hybrids	147	129	338	152	1	1	1	1	1	0.607853
262871			262946	+	thrW	b0244	Thr tRNA	299	180	163	430	1	1	1	1	1	0.607853
780843			780918	+	lysW	b0745	Lys tRNA	830	452	2742	1245	1	1	1	0.0467039	1	0.607853
1861992	1861974	1861702	1861702	-	yeaC	b1777	DUF1315 family protein	136	173	54	136	1	1	1	1	1	0.607853
1866507	1866472	1865726	1865726	-	mipA	b1782	scaffolding protein for murein synthesizing machinery	546	631	1512	926	1	1	1	1	1	0.607853
	2668896	2668006	2668006	-	hcaR	b2537	hca operon transcriptional regulator	18	32	9	31	1	1	1	1	1	0.607853
2827352	2827362	2827733	2827736	+	srlB	b2704	glucitol/sorbitol-specific enzyme IIA component of PTS	2003	1438	488	215	1	1	0.179859	1	1	0.607853
4037519			4040423	+	rrlA	b3854	23S ribosomal RNA of rrnA operon	2632	1795	215	500	1	0.371315	1	0.614623	1	0.607853
89608	89634	90092	90092	+	mraZ	b0081	RsmH methytransferase inhibitor	374	418	557	281	1	1	1	1	1	0.613631
3444685			3444766	+	-	predicted RNA	antisense: rpmD rpsE	922	424	195	472	1	1	1	1	1	0.61755
781369			781444	+	lysZ	b0748	Lys tRNA	816	375	2204	965	1	1	1	0.106603	1	0.622056
3562859			3562809	-	-	predicted RNA	antisense: glpD	215	176	7	52	1	0.714161	1	0.702859	1	0.638629
	2876329	2875421	2875421	-	cysD	b2752	sulfate adenylyltransferase, subunit 2	85	93	195	26	1	1	1	1	1	0.643005
447716	447705	446815	446815	-	cyoE	b0428	protoheme IX farnesyltransferase	1765	3044	706	1619	1	1	1	1	1	0.648314
3477131			3477243	+	-	predicted RNA	antisense: fkpA	376	415	1425	2566	1	1	0.0695849	1	0.073618	0.648314
476371	476371	475982	475982	-	ybaZ	b0454	excision repair protein, alkyltransferase-like protein ATL	51	38	20	69	1	1	1	1	1	0.659165
702751	702751	701603	701603	-	nagA	b0677	N-acetylglucosamine-6-phosphate deacetylase	305	347	133	240	1	1	1	1	1	0.659165
3249681	3249683	3250087		+	yqjE	b3099	DUF1469 family inner membrane protein	247	289	62	126	1	1	1	1	1	0.659165
3597897			3597950	+	-	predicted RNA	-	80	156	356	784	1	1	0.00626497	1	0.47378	0.659165
4210043			4212946	+	rrlE	b4009	23S ribosomal RNA of rrnE operon	2490	1704	201	463	1	0.246362	1	0.506604	1	0.682224
3056159			3056066	-	-	predicted RNA	antisense: ssrS	1786	694	87	284	1	0.908237	1	1	1	0.687987
3423655			3423580	-	thrV	b3273	Thr tRNA	472	413	269	571	1	1	1	1	1	0.687987
4166659			4168200	+	rrsB	b3968	16S ribosomal RNA of rrnB operon	1446	906	196	358	1	0.753285	1	1	1	0.687987
223771			225312	+	rrsH	b0201	16S ribosomal RNA of rrnH operon	1463	897	197	359	1	0.734404	1	1	1	0.689242
	629894	631999		+	cstA	b0598	carbon starvation protein involved in peptide utilization; APC peptide transporter family protein	137	146	12	25	1	1	1	1	1	0.717056
3043205	3043148	3042489	3042489	-	yqfA	b2899	hemolysin III family HylIII inner membrane protein	147	157	24	57	1	1	1	1	1	0.726121
3672403	3672414	3673313	3673361	+	yhjC	b3521	LysR family putative transcriptional regulator	20	21	25	50	1	1	1	1	1	0.726121
3272770			3272819	+	-	predicted RNA	antisense: garL	193	146	3	39	1	1	1	0.506604	1	0.72714
1063775	1063775	1062855		-	cbpA	b1000	DnaK co-chaperone; curved DNA-binding protein	98	103	81	101	1	1	1	1	1	0.729123
16903	16903	16751		-	hokC	b4412	toxic membrane protein, small	61	48	5	35	1	1	1	1	1	0.749364
1923066			1923314	+	ryeA	b4432	-	162	121	48	122	1	1	1	1	1	0.749364
3472783			3472939	+	-	predicted RNA	antisense: fusA	316	249	468	116	1	1	1	1	1	0.749364
3239863			3239913	+	-	predicted RNA	-	50	82	112	494	1	1	0.00379168	1	0.121919	0.753038
4486107	4485951	4484440	4484406	-	pepA	b4260	multifunctional aminopeptidase A: a cyteinylglycinase, transcription regulator and site-specific recombination factor	287	258	185	336	1	1	1	1	1	0.756031
3473241			3473296	+	-	predicted RNA	antisense: fusA	880	417	243	593	1	1	1	1	1	0.773561
1165143	1165143	1165685	1165685	+	ycfP	b1108	putative UPF0227 family esterase	459	732	508	921	1	1	1	1	1	0.781367
2176546			2176672	+	-	predicted RNA	antisense: gatY	142	183	5	33	1	0.734404	1	0.554798	1	0.782255
2663419	2663442	2664245	2664245	+	suhB	b2533	inositol monophosphatase	42	47	349	185	1	0.00119287	1	0.00151656	1	0.784641
758655	758706	761507	761507	+	sucA	b0726	2-oxoglutarate decarboxylase, thiamine triphosphate-binding	820	874	318	199	1	1	1	1	1	0.785634
3429221	3429236	3429790	3429790	+	yrdA	b3279	bacterial transferase hexapeptide domain protein	309	401	348	627	1	1	1	1	1	0.785634
4448440	4448447	4448698		+	chpS	b4224	antitoxin of the ChpBS toxin-antitoxin system	146	190	39	110	1	1	1	1	1	0.785634
798417			798465	+	-	predicted RNA	antisense: ybhA	119	215	130	5	1	1	0.997645	1	0.590566	0.797396
904467	904467	903952	903952	-	ybjP	b0865	lipoprotein	84	83	30	69	1	1	1	1	1	0.797396
3388944			3388994	+	-	predicted RNA	antisense: aaeA	67	87	83	390	1	1	1	1	0.967758	0.797396
	870967	871887	871887	+	gsiC	b0831	glutathione transporter, permease component, ABC superfamily	24	18	47	4	1	1	1	1	1	0.813433
1924591	1924591	1923719	1923719	-	yebZ	b1840	inner membrane protein	176	235	241	121	1	1	1	1	1	0.813433
2653855			2654158	+	ryfA	b4440	-	20	9	3	19	1	1	1	1	1	0.813433
1018325	1018299	1016539	1016471	-	ycbZ	b0955	putative peptidase	159	165	399	205	1	1	1	1	1	0.834373
1397349	1397365	1397622	1397622	+	ynaJ	b1332	DUF2534 family putative inner membrane protein	194	251	745	357	1	1	1	1	1	0.834373
3439130	3439130	3438705	3438651	-	zntR	b3292	zntA gene transcriptional activator	65	65	56	107	1	1	1	1	1	0.834373
1714358	1714377	1714982	1714982	+	gstA	b1635	glutathionine S-transferase	247	358	233	412	1	1	1	1	1	0.836153
3720058			3719957	-	-	predicted RNA	antisense: cspA	212	219	12	60	1	0.965994	1	0.79954	1	0.841644
3950303	3950322	3950420	3950432	+	ilvL	b3766	ilvG operon leader peptide	499	249	112	288	1	1	1	1	1	0.849164
763014	763014	764180		+	sucC	b0728	succinyl-CoA synthetase, beta subunit	1406	1417	525	235	1	1	1	1	1	0.856068
1120979	1120955	1120701	1120701	-	bssS	b1060	biofilm regulator	139	237	98	188	1	1	1	1	1	0.856068
2884295	2884138	2882630		-	casA	b2760	CRISP RNA (crRNA) containing Cascade antiviral complex protein	2724	3555	1803	1299	1	1	1	1	1	0.856068
3604294	3604243	3602750	3602750	-	ftsY	b3464	Signal Recognition Particle (SRP) receptor	281	283	132	233	1	1	1	1	1	0.856068
1799999	1799999	1799802	1799785	-	rpmI	b1717	50S ribosomal subunit protein L35	17530	25457	15670	40178	1	1	1	1	1	0.869225
2114350	2114327	2113434	2113434	-	wcaN	b2042	putative regulatory subunit for GalU	191	204	298	161	1	1	1	1	1	0.869456
113786			113760	-	-	predicted RNA	antisense: guaC	239	133	21	143	1	1	1	1	1	0.878622
	4341628	4340720		-	melR	b4118	melibiose operon transcriptional regulator; autoregulator	40	57	5	25	1	1	1	1	1	0.878622
4016400	4016431	4017192	4017192	+	udp	b3831	uridine phosphorylase	1985	1754	216	354	1	0.107752	1	0.699061	1	0.889202
3452880			3453242	+	-	predicted RNA	antisense: rplC rpsJ	301	241	527	258	1	1	1	1	1	0.911077
4208147			4209688	+	rrsE	b4007	16S ribosomal RNA of rrnE operon	1462	899	202	354	1	0.924409	1	1	1	0.93065
	869411	870949	870949	+	gsiB	b0830	glutathione periplasmic binding protein, ABC superfamily transporter	64	63	109	22	1	1	1	1	1	0.933466
	4214280	4215209		+	metA	b4013	homoserine O-transsuccinylase	10	11	8	26	1	1	1	1	1	0.938607
4017322	4017333	4018760	4018760	+	rmuC	b3832	DNA recombination protein	140	132	33	40	1	1	1	1	1	0.953213
142779	142779	143705		+	yadG	b0127	putative ABC superfamily transporter ATP-binding subunit	134	194	122	243	1	1	1	1	1	0.954299
	3389337	3389134		-	aaeX	b3242	DUF1656 family putative inner membrane efflux pump associated protein	7	6	20	1	1	1	1	1	1	0.954299
3553056	3553085	3555790	3555790	+	malT	b3418	mal regulon transcriptional activator	342	290	25	76	1	1	1	1	1	0.96052
1300728			1300959	+	-	predicted RNA	-	574	681	1038	573	1	1	1	1	1	0.977555
	3312777	3311833	3311775	-	truB	b3166	tRNA pseudouridine synthase B: tRNA pseudouridine(55) synthase and putative tmRNA pseudouridine(342) synthase	232	214	196	324	1	1	1	1	1	0.977555
330	337	2799	2799	+	thrA	b0002	Bifunctional aspartokinase/homoserine dehydrogenase 1	151	155	107	147	1	1	1	1	1	1
2800	2801	3733		+	thrB	b0003	homoserine kinase	331	354	218	359	1	1	1	1	1	1
	3734	5020	5020	+	thrC	b0004	L-threonine synthase	182	154	131	73	1	1	1	1	1	1
5234	5234	5530	5530	+	yaaX	b0005	DUF2502 family putative periplasmic protein	23	11	12	4	1	1	1	1	1	1
6473	6459	5683	5683	-	yaaA	b0006	peroxide resistance protein, lowers intracellular iron	106	133	179	168	1	1	1	1	1	1
	7959	6529		-	yaaJ	b0007	putative transporter	6	6	4	4	1	1	1	1	1	1
8190	8238	9191	9192	+	talB	b0008	transaldolase B	2487	3029	3785	4666	1	1	1	1	1	1
8366			8317	-	-	predicted RNA	antisense: talB	216	244	73	77	1	1	1	1	1	1
8470			8420	-	-	predicted RNA	antisense: talB	184	196	123	161	1	1	1	1	1	1
8857			8822	-	-	predicted RNA	antisense: talB	201	153	87	169	1	1	1	1	1	1
9276	9306	9893	9907	+	mog	b0009	molybdochelatase incorporating molybdenum into molybdopterin	139	163	165	103	1	1	1	1	1	1
10494	10494	9928	9928	-	satP	b0010	succinate-acetate transporter	13	8	13	1	1	1	1	1	1	1
	11356	10643		-	yaaW	b0011	UPF0174 family protein	3	2	1	1	1	1	1	1	1	1
	11786	11382		-	yaaI	b0013	UPF0412 family protein	3	2	2	2	1	1	1	1	1	1
12047	12163	14079	14079	+	dnaK	b0014	chaperone Hsp70, with co-chaperone DnaJ	1336	1312	5041	5202	1	1	1	1	1	1
14080			14115	+	-	predicted RNA	-	236	167	1001	896	1	1	1	0.0651664	0.248299	1
14116	14168	15298	15339	+	dnaJ	b0015	chaperone Hsp40, DnaK co-chaperone	178	161	702	467	1	1	1	1	1	1
15340			15411	+	-	predicted RNA	-	60	65	486	166	1	0.0894113	1	0.00306451	1	1
13091			13041	-	-	predicted RNA	antisense: dnaK	139	133	528	542	1	1	1	0.988365	1	1
13225			13175	-	-	predicted RNA	antisense: dnaK	30	25	375	39	1	3.02e-05	1	4.88e-21	1	1
15412	15445	16557	16571	+	insL1	b0016	IS186 transposase	73	73	204	133	1	1	1	1	1	1
	16960	16751		-	mokC	b0018	regulatory protein for HokC, overlaps CDS of hokC	62	45	7	25	1	1	1	1	1	1
16952			17006	+	sokC	b4413	-	10	11	4	0	1	1	1	1	1	1
17465	17489	18655	18703	+	nhaA	b0019	sodium-proton antiporter	97	109	79	77	1	1	1	1	1	1
18715	18715	19620	19620	+	nhaR	b0020	transcriptional activator of nhaA	30	34	47	32	1	1	1	1	1	1
	20314	19811		-	insB1	b0021	IS1 transposase B	10	8	8	3	1	1	1	1	1	1
20514	20508	20233		-	insA	b0022	IS1 repressor TnpA	18	15	125	105	1	0.456635	1	0.000421	0.0172966	1
20418			20466	+	-	predicted RNA	antisense: insA	1	3	178	411	1	0	0	0	0	1
21208	21078	20815	20815	-	rpsT	b0023	30S ribosomal subunit protein S20	671	687	1677	1406	1	1	1	1	1	1
21181	21181	21399	21399	+	yaaY	b0024	uncharacterized protein	20	20	30	38	1	1	1	1	1	1
21400	21407	22348	22358	+	ribF	b0025	bifunctional riboflavin kinase/FAD synthetase	440	358	618	750	1	1	1	1	1	1
22360	22391	25207		+	ileS	b0026	isoleucyl-tRNA synthetase	300	270	349	333	1	1	1	1	1	1
	25207	25701	25799	+	lspA	b0027	prolipoprotein signal peptidase (signal peptidase II)	159	120	168	150	1	1	1	1	1	1
25824	25826	26275	26275	+	fkpB	b0028	FKBP-type peptidyl-prolyl cis-trans isomerase (rotamase)	153	105	193	180	1	1	1	1	1	1
26276	26277	27227	27227	+	ispH	b0029	4-hydroxy-3-methylbut-2-enyl diphosphate reductase, 4Fe-4S protein	139	130	277	166	1	1	1	1	1	1
27265	27293	28207	28207	+	rihC	b0030	ribonucleoside hydrolase 3	182	177	24	31	1	1	1	1	1	1
28337			28347	+	-	predicted RNA	-	205	222	52	27	1	1	1	1	1	1
28348	28374	29195	29195	+	dapB	b0031	dihydrodipicolinate reductase	166	196	126	85	1	1	1	1	1	1
29630	29651	30799	30802	+	carA	b0032	carbamoyl phosphate synthetase small subunit, glutamine amidotransferase	19	22	85	115	1	1	0.242227	1	0.424178	1
30813	30817	34038	34038	+	carB	b0033	carbamoyl-phosphate synthase large subunit	21	20	61	60	1	1	1	1	1	1
	34300	34695	34695	+	caiF	b0034	cai operon transcriptional activator	48	91	4	10	1	1	1	0.747893	1	1
	35371	34781		-	caiE	b0035	stimulator of CaiD and CaiB enzyme activities	5	4	2	2	1	1	1	1	1	1
	36162	35377		-	caiD	b0036	carnitinyl-CoA dehydratase	1	1	0	0	1	1	1	1	1	1
	37824	36271		-	caiC	b0037	putative crotonobetaine/carnitine-CoA ligase	6	6	4	5	1	1	1	1	1	1
39115	39115	37898		-	caiB	b0038	crotonobetainyl CoA:carnitine CoA transferase	16	13	11	18	1	1	1	1	1	1
40386	40386	39244		-	caiA	b0039	crotonobetaine reductase subunit II, FAD-binding	15	15	17	20	1	1	1	1	1	1
	41931	40417		-	caiT	b0040	putative transporter	4	3	0	3	1	1	1	1	1	1
	42403	43173		+	fixA	b0041	anaerobic carnitine reduction putative electron transfer flavoprotein subunit	6	2	1	4	1	1	1	1	1	1
	43188	44129		+	fixB	b0042	putative electron transfer flavoprotein, NAD/FAD-binding domain and ETFP adenine nucleotide-binding domain-like protein	2	3	2	4	1	1	1	1	1	1
	44180	45466		+	fixC	b0043	putative oxidoreductase	2	2	0	0	1	1	1	1	1	1
	45463	45750		+	fixX	b0044	putative 4Fe-4S ferredoxin-type protein	3	1	0	0	1	1	1	1	1	1
	45807	47138		+	yaaU	b0045	putative transporter	4	2	0	1	1	1	1	1	1	1
	47246	47776		+	kefF	b0046	potassium-efflux system ancillary protein for KefC, glutathione-regulated; quinone oxidoreductase, FMN-dependent	10	7	9	5	1	1	1	1	1	1
	47769	49631		+	kefC	b0047	potassium:proton antiporter	15	16	9	10	1	1	1	1	1	1
51222	51222	50380	50380	-	apaH	b0049	diadenosine tetraphosphatase	56	62	94	77	1	1	1	1	1	1
51606	51606	51229	51223	-	apaG	b0050	protein associated with Co2+ and Mg2+ efflux	74	71	94	94	1	1	1	1	1	1
	52430	51609	51607	-	rsmA	b0051	16S rRNA m(6)A1518, m(6)A1519 dimethyltransferase, SAM-dependent	68	77	107	77	1	1	1	1	1	1
	53416	52427		-	pdxA	b0052	4-hydroxy-L-threonine phosphate dehydrogenase, NAD-dependent	107	99	112	71	1	1	1	1	1	1
54724	54702	53416		-	surA	b0053	peptidyl-prolyl cis-trans isomerase (PPIase)	282	301	270	257	1	1	1	1	1	1
54744			54725	-	-	predicted RNA	-	352	348	959	354	1	1	1	1	1	1
57225	57109	54755	54745	-	lptD	b0054	LPS assembly OM complex LptDE, beta-barrel component	226	257	301	263	1	1	1	1	1	1
57364	57364	58179	58253	+	djlA	b0055	membrane-anchored DnaK co-chaperone, DNA-binding protein	46	48	64	61	1	1	1	1	1	1
60346	60346	59687	59687	-	rluA	b0058	dual specificity 23S rRNA pseudouridine(746), tRNA pseudouridine(32) synthase, SAM-dependent	67	97	264	265	1	1	1	1	1	1
63349	63264	60358	60347	-	rapA	b0059	RNA polymerase remodeling/recycling factor ATPase; RNA polymerase-associated, ATP-dependent RNA translocase	57	60	255	289	1	1	1	1	1	1
65809	65780	63429	63404	-	polB	b0060	DNA polymerase II	23	16	40	28	1	1	1	1	1	1
66564	66550	65855	65825	-	araD	b0061	L-ribulose-5-phosphate 4-epimerase	3	2	1297	1065	1	0	0	0	0	1
66834			66565	-	-	predicted RNA	-	4	1	2429	1559	1	0	0	0	0	1
58938			58988	+	-	predicted RNA	-	49	115	419	301	1	0.0285153	0.790098	1	1	1
59044			59223	+	-	predicted RNA	-	141	159	446	560	1	1	1	1	1	1
68337	68337	66835	66835	-	araA	b0062	L-arabinose isomerase	8	7	2755	2441	1	0	0	0	0	1
66914			66965	+	-	predicted RNA	antisense: araA	9	1	386	377	1	5.72e-103	6.57e-97	0	0	1
67169			67219	+	-	predicted RNA	antisense: araA	2	4	216	451	1	0	0	0	0	1
70078	70048	68348	68338	-	araB	b0063	L-ribulokinase	5	5	3846	4013	1	0	0	0	0	1
68504			68573	+	-	predicted RNA	antisense: araB	4	0	821	222	1	0	3.9e-175	1	1	1
70071			70230	+	-	predicted RNA	-	11	5	514	548	1	1.74e-129	1.65e-150	0	0	1
70231	70387	71265	71350	+	araC	b0064	ara regulon transcriptional activator; autorepressor	44	46	598	1018	1	4.1e-12	2.72e-43	3.59e-14	2.95e-50	1
71316			71266	-	-	predicted RNA	-	8	2	374	545	1	1.07e-145	0	0	0	1
71351	71351	72115	72115	+	yabI	b0065	DedA family inner membrane protein	44	37	19	13	1	1	1	1	1	1
	72927	72229	72229	-	thiQ	b0066	thiamine, thiamine pyrophosphate ABC transporter ATPase; ThiBPQ thiamine, thiamine pyrophosphate importer	8	9	23	20	1	1	1	1	1	1
	74521	72911		-	thiP	b0067	thiamine, thiamine pyrophosphate ABC transporter permease; ThiBPQ thiamine, thiamine pyrophosphate importer	5	5	9	13	1	1	1	1	1	1
75515	75480	74497		-	thiB	b0068	thiamine-, thiamine pyrophosphate-, thiamine monophosphate-binding ABC transporter periplasmic protein; ThiBPQ thiamine, thiamine pyrophosphate importer	19	18	53	44	1	1	1	1	1	1
77299	77299	75644	75644	-	sgrR	b0069	transcriptional DNA-binding transcriptional activator of sgrS sRNA	23	25	32	32	1	1	1	1	1	1
77367			77593	+	sgrS	b4577	-	123	27	25	20	0.000987	1	1	1	1	1
	77388	77519	77519	+	sgrT	b4662	inhibitor of glucose uptake	191	42	28	36	0.000639	1	1	1	1	1
	77621	78799	78799	+	setA	b0070	broad specificity sugar efflux system	22	20	9	5	1	1	1	1	1	1
	79453	78848		-	leuD	b0071	3-isopropylmalate dehydratase small subunit	10	7	2	1	1	1	1	1	1	1
	80864	79464		-	leuC	b0072	3-isopropylmalate dehydratase large subunit	9	8	5	6	1	1	1	1	1	1
	81958	80867		-	leuB	b0073	3-isopropylmalate dehydrogenase, NAD(+)-dependent	10	6	4	2	1	1	1	1	1	1
	83529	81958		-	leuA	b0074	2-isopropylmalate synthase	10	6	4	4	1	1	1	1	1	1
83708	83708	83622	83622	-	leuL	b0075	leu operon leader peptide	61	20	6	38	0.247987	1	1	1	1	1
	84368	85312		+	leuO	b0076	global transcription factor	6	5	3	1	1	1	1	1	1	1
	85630	87354		+	ilvI	b0077	acetolactate synthase 3 large subunit	18	17	6	6	1	1	1	1	1	1
	87357	87848	87848	+	ilvH	b0078	acetolactate synthase 3, small subunit, valine-sensitive	23	33	8	18	1	1	1	1	1	1
87992	88028	89032	89052	+	cra	b0080	transcriptional repressor-activator for carbon metabolism	315	331	126	133	1	1	1	1	1	1
89172			89222	+	-	predicted RNA	-	111	274	34	22	1	1	1	1	1	1
90093	90094	91035		+	rsmH	b0082	16S rRNA m(4)C1402 methyltransferase, SAM-dependent	275	258	259	263	1	1	1	1	1	1
	91032	91397	91397	+	ftsL	b0083	membrane bound cell division protein at septum containing leucine zipper motif	207	183	226	285	1	1	1	1	1	1
91398	91413	93179		+	ftsI	b0084	transpeptidase involved in septal peptidoglycan synthesis (penicillin-binding protein 3)	365	234	228	179	1	1	1	1	1	1
	93166	94653		+	murE	b0085	UDP-N-acetylmuramoyl-L-alanyl-D-glutamate:meso-diaminopimelate ligase	162	147	115	89	1	1	1	1	1	1
	94650	96008		+	murF	b0086	UDP-N-acetylmuramoyl-tripeptide:D-alanyl-D-alanine ligase	89	85	71	77	1	1	1	1	1	1
	96002	97084	97084	+	mraY	b0087	phospho-N-acetylmuramoyl-pentapeptide transferase	79	77	65	42	1	1	1	1	1	1
97085	97087	98403		+	murD	b0088	UDP-N-acetylmuramoyl-L-alanine:D-glutamate ligase	93	93	75	69	1	1	1	1	1	1
	98403	99647		+	ftsW	b0089	lipid II flippase; integral membrane protein involved in stabilizing FstZ ring during cell division	105	114	109	74	1	1	1	1	1	1
	99644	100711	100723	+	murG	b0090	N-acetylglucosaminyl transferase	108	103	120	80	1	1	1	1	1	1
100752	100765	102240		+	murC	b0091	UDP-N-acetylmuramate:L-alanine ligase	124	126	170	145	1	1	1	1	1	1
	102233	103153	103153	+	ddlB	b0092	D-alanine:D-alanine ligase	223	275	234	199	1	1	1	1	1	1
103154	103155	103985		+	ftsQ	b0093	divisome assembly protein, membrane anchored protein involved in growth of wall at septum	320	387	278	328	1	1	1	1	1	1
	103982	105244	105304	+	ftsA	b0094	ATP-binding cell division protein involved in recruitment of FtsK to Z ring	359	396	147	142	1	1	1	1	1	1
105305	105305	106456	106456	+	ftsZ	b0095	GTP-binding tubulin-like cell division protein	421	443	203	167	1	1	1	1	1	1
106457	106557	107474	107508	+	lpxC	b0096	UDP-3-O-acyl N-acetylglucosamine deacetylase	316	255	211	200	1	1	1	1	1	1
107530			107685	+	-	predicted RNA	-	328	151	91	156	1	1	1	1	1	1
107694	107705	108217	108220	+	secM	b0097	regulator of secA translation	168	247	322	236	1	1	1	1	1	1
108221			108247	+	-	predicted RNA	-	613	465	366	170	1	1	1	1	1	1
106546			106508	-	-	predicted RNA	-	173	55	21	4	0.185619	1	1	1	1	1
108248	108279	110984	110984	+	secA	b0098	preprotein translocase subunit, ATPase	214	226	180	184	1	1	1	1	1	1
111044	111044	111433	111433	+	mutT	b0099	nucleoside triphosphate pyrophosphohydrolase, marked preference for dGTP	29	33	15	4	1	1	1	1	1	1
111855	111846	111649	111649	-	yacG	b0101	DNA gyrase inhibitor	133	181	194	240	1	1	1	1	1	1
	112599	111856	111856	-	zapD	b0102	FtsZ stabilizer	99	75	127	87	1	1	1	1	1	1
113250	113219	112599		-	coaE	b0103	dephospho-CoA kinase	89	102	118	104	1	1	1	1	1	1
113393	113444	114487	114487	+	guaC	b0104	GMP reductase	145	139	180	216	1	1	1	1	1	1
	115724	114522		-	hofC	b0106	assembly protein in type IV pilin biogenesis, transmembrane protein	6	5	6	3	1	1	1	1	1	1
	117099	115714		-	hofB	b0107	T2SE secretion family protein; P-loop ATPase superfamily protein	10	9	8	10	1	1	1	1	1	1
	117549	117109		-	ppdD	b0108	putative prepilin peptidase-dependent pilin	3	2	0	4	1	1	1	1	1	1
118660	118645	117752	117752	-	nadC	b0109	quinolinate phosphoribosyltransferase	74	80	52	70	1	1	1	1	1	1
118729	118733	119284		+	ampD	b0110	1,6-anhydro-N-acetylmuramyl-L-alanine amidase, Zn-dependent; murein amidase	236	317	86	153	1	1	1	1	1	1
	119281	120135		+	ampE	b0111	ampicillin resistance inner membrane protein; putative signaling protein in beta-lactamase regulation	52	53	8	12	1	1	1	1	1	1
	121551	120178		-	aroP	b0112	aromatic amino acid transporter	12	11	7	5	1	1	1	1	1	1
122033			122065	+	-	predicted RNA	-	91	209	1752	1507	1	1.55e-17	5.29e-12	0.000156	0.00595979	1
122066	122092	122856	122856	+	pdhR	b0113	pyruvate dehydrogenase complex repressor; autorepressor	254	355	1105	1385	1	1	1	1	1	1
122867	123017	125680	125680	+	aceE	b0114	pyruvate dehydrogenase, decarboxylase component E1, thiamine triphosphate-binding	1540	1578	3046	4930	1	1	1	1	1	1
125681	125695	127587	127621	+	aceF	b0115	pyruvate dehydrogenase, dihydrolipoyltransacetylase component E2	1093	824	1665	2910	1	1	1	1	1	1
127622			127899	+	-	predicted RNA	-	3677	3726	5987	6392	1	1	1	1	1	1
124158			124114	-	-	predicted RNA	antisense: aceE	184	114	126	145	1	1	1	1	1	1
124706			124583	-	-	predicted RNA	antisense: aceE	240	148	233	288	1	1	1	1	1	1
125093			125069	-	-	predicted RNA	antisense: aceE	175	103	112	122	1	1	1	1	1	1
125599			125551	-	-	predicted RNA	antisense: aceE	75	126	145	326	1	1	1	1	1	1
125749			125699	-	-	predicted RNA	antisense: aceF	192	100	141	117	1	1	1	1	1	1
127000			126991	-	-	predicted RNA	antisense: aceF	151	51	62	56	0.157437	1	1	1	1	1
127900	127912	129336	129336	+	lpd	b0116	lipoamide dehydrogenase, E3 component is part of three enzyme complexes	1632	1643	1930	2380	1	1	1	1	1	1
128978			128931	-	-	predicted RNA	antisense: lpd	242	172	234	179	1	1	1	1	1	1
	131260	129407		-	yacH	b0117	uncharacterized protein	2	1	1	2	1	1	1	1	1	1
131519	131615	134212	134212	+	acnB	b0118	bifunctional aconitate hydratase 2/2-methylisocitrate dehydratase	613	643	417	335	1	1	1	1	1	1
131749			131701	-	-	predicted RNA	antisense: acnB	168	142	88	65	1	1	1	1	1	1
133712			133665	-	-	predicted RNA	antisense: acnB	220	170	92	294	1	1	1	1	1	1
134357	134388	134750	134750	+	yacL	b0119	UPF0231 family protein	296	450	81	123	1	1	1	1	1	1
135597	135582	134788	134788	-	speD	b0120	S-adenosylmethionine decarboxylase	210	231	412	450	1	1	1	1	1	1
136483	136464	135598	135598	-	speE	b0121	spermidine synthase (putrescine aminopropyltransferase)	181	223	399	314	1	1	1	1	1	1
136937	136917	136570	136559	-	yacC	b0122	PulS_OutS family protein	115	140	182	116	1	1	1	1	1	1
137083	137083	138633	138633	+	cueO	b0123	multicopper oxidase (laccase)	44	53	29	39	1	1	1	1	1	1
141227	141225	138835	138822	-	gcd	b0124	glucose dehydrogenase	6	6	59	63	1	8.88e-05	1.69e-05	6.83e-06	1.08e-06	1
141360	141431	141967	142007	+	hpt	b0125	hypoxanthine phosphoribosyltransferase	291	377	682	588	1	1	1	1	1	1
141767			141718	-	-	predicted RNA	antisense: hpt	87	68	145	310	1	1	1	1	1	1
142703	142670	142008	141977	-	can	b0126	carbonic anhydrase	80	104	173	140	1	1	1	1	1	1
	143702	144472		+	yadH	b0128	inner membrane putative ABC superfamily transporter permease	49	53	31	26	1	1	1	1	1	1
	144577	145017	145017	+	yadI	b0129	putative PTS Enzyme IIA	38	39	4	11	1	1	1	1	1	1
145081	145081	146310	146310	+	yadE	b0130	putative polysaccharide deacetylase lipoprotein	32	37	42	32	1	1	1	1	1	1
146722	146694	146314	146314	-	panD	b0131	aspartate 1-decarboxylase	231	376	1316	902	1	0.418674	1	1	1	1
146733			146723	-	-	predicted RNA	-	47	34	550	163	1	1.74e-05	1	1.46e-30	0.230093	1
146968	146968	147870	147870	+	yadD	b0132	transposase_31 family protein	17	19	4	12	1	1	1	1	1	1
148795	148795	147944	147944	-	panC	b0133	pantothenate synthetase	167	169	88	107	1	1	1	1	1	1
149623	149601	148807	148807	-	panB	b0134	3-methyl-2-oxobutanoate hydroxymethyltransferase	159	167	168	127	1	1	1	1	1	1
	150953	149715		-	yadC	b0135	putative fimbrial-like adhesin protein	5	3	3	4	1	1	1	1	1	1
	151599	151003		-	yadK	b0136	putative fimbrial-like adhesin protein	4	1	1	6	1	1	1	1	1	1
	152231	151626		-	yadL	b0137	putative fimbrial-like adhesin protein	6	3	3	0	1	1	1	1	1	1
	152812	152243		-	yadM	b0138	putative fimbrial-like adhesin protein	7	3	0	0	1	1	1	1	1	1
	155426	152829		-	htrE	b0139	putative outer membrane usher protein	2	0	0	2	1	1	1	1	1	1
	156201	155461		-	yadV	b0140	putative periplasmic pilin chaperone	2	0	0	0	1	1	1	1	1	1
	156883	156299		-	yadN	b0141	putative fimbrial-like adhesin protein	1	0	0	0	1	1	1	1	1	1
	157732	157253	157253	-	folK	b0142	2-amino-4-hydroxy-6-hydroxymethyldihyropteridine pyrophosphokinase	20	22	59	62	1	1	1	1	1	1
159147	159126	157729		-	pcnB	b0143	poly(A) polymerase	110	92	294	171	1	1	1	1	1	1
159159			159148	-	-	predicted RNA	-	68	57	430	69	1	0.679683	1	0.000126	1	1
160127	160112	159186	159186	-	gluQ	b0144	glutamyl-Q tRNA(Asp) synthetase	33	31	58	52	1	1	1	1	1	1
160611	160604	160149	160140	-	dksA	b0145	transcriptional regulator of rRNA transcription, DnaK suppressor protein	3019	4250	2369	3486	1	1	1	1	1	1
160655			160612	-	-	predicted RNA	-	1781	2560	3604	3821	1	1	1	1	1	1
160313			160335	+	-	predicted RNA	antisense: dksA	120	256	142	248	1	1	1	1	1	1
161500	161486	160782	160656	-	sfsA	b0146	sugar fermentation stimulation protein A	166	169	31	33	1	1	1	1	1	1
	162031	161501	161501	-	ligT	b0147	2'-5' RNA ligase	25	14	27	13	1	1	1	1	1	1
162092	162105	164534	164534	+	hrpB	b0148	putative ATP-dependent helicase	31	29	32	28	1	1	1	1	1	1
164726	164730	167264	167264	+	mrcB	b0149	fused glycosyl transferase and transpeptidase	47	45	62	52	1	1	1	1	1	1
169775	169778	170575		+	fhuC	b0151	iron-hydroxamate transporter subunit	16	15	17	31	1	1	1	1	1	1
	170575	171465		+	fhuD	b0152	iron-hydroxamate transporter subunit	8	5	7	9	1	1	1	1	1	1
	171462	173444		+	fhuB	b0153	fused iron-hydroxamate transporter subunits of ABC superfamily: membrane components	7	5	5	5	1	1	1	1	1	1
174884	174882	173602	173506	-	hemL	b0154	glutamate-1-semialdehyde aminotransferase (aminomutase)	107	95	124	129	1	1	1	1	1	1
174980			174926	-	-	predicted RNA	-	397	169	311	12	1	1	0.827367	1	1	1
	175107	176528	176528	+	clcA	b0155	H(+)/Cl(-) exchange transporter	33	36	23	21	1	1	1	1	1	1
176536	176610	176954	176954	+	erpA	b0156	iron-sulfur cluster insertion protein	102	84	76	47	1	1	1	1	1	1
	177624	177001		-	yadS	b0157	UPF0126 family inner membrane protein	18	16	23	14	1	1	1	1	1	1
	178462	177662		-	btuF	b0158	vitamin B12 transporter subunit: periplasmic-binding component of ABC superfamily	36	35	32	16	1	1	1	1	1	1
179169	179153	178455		-	mtn	b0159	5'-methylthioadenosine/S-adenosylhomocysteine nucleosidase	152	151	210	176	1	1	1	1	1	1
179180			179170	-	-	predicted RNA	-	61	45	234	370	1	1	0.884203	0.0911778	1.02e-05	1
179237	179237	180754	180761	+	dgt	b0160	deoxyguanosine triphosphate triphosphohydrolase	57	70	30	42	1	1	1	1	1	1
180852	180884	182308	182308	+	degP	b0161	serine endoprotease (protease Do), membrane-associated	185	240	121	108	1	1	1	1	1	1
	182463	183620		+	cdaR	b0162	carbohydrate diacid regulon transcriptional regulator; autoregulator	83	115	2	4	1	0.67547	1	0.445668	0.90759	1
184166	184095	183709	183680	-	yaeH	b0163	UPF0325 family protein	164	227	37	50	1	1	1	1	1	1
	185069	184257		-	yaeI	b0164	phosphodiesterase with model substrate bis-pNPP	21	18	16	16	1	1	1	1	1	1
185967	185947	185123	185123	-	dapD	b0166	2,3,4,5-tetrahydropyridine-2-carboxylate N-succinyltransferase	389	397	249	333	1	1	1	1	1	1
188650	188650	185978	185978	-	glnD	b0167	uridylyltransferase	40	42	37	42	1	1	1	1	1	1
189553	189506	188712	188712	-	map	b0168	methionine aminopeptidase	170	186	187	200	1	1	1	1	1	1
190600			190615	+	-	predicted RNA	-	4097	4186	7574	3376	1	1	1	1	1	1
190616	190857	191708	191825	+	tsf	b0170	translation elongation factor EF-Ts	3717	3739	3797	3933	1	1	1	1	1	1
191855	191855	192580	192620	+	pyrH	b0171	uridylate kinase	320	320	419	478	1	1	1	1	1	1
192621			192871	+	-	predicted RNA	-	764	707	626	506	1	1	1	1	1	1
192872	192872	193429	193429	+	frr	b0172	ribosome recycling factor	628	670	841	1501	1	1	1	1	1	1
193521	193521	194717	194758	+	dxr	b0173	1-deoxy-D-xylulose 5-phosphate reductoisomerase	63	41	36	28	1	1	1	1	1	1
194806			194845	+	-	predicted RNA	-	91	98	442	90	1	1	1	0.762661	1	1
194847	194903	195664	195664	+	ispU	b0174	undecaprenyl pyrophosphate synthase	183	216	196	124	1	1	1	1	1	1
195677	195677	196534	196534	+	cdsA	b0175	CDP-diglyceride synthase	127	149	147	117	1	1	1	1	1	1
196535	196546	197898	197898	+	rseP	b0176	inner membrane zinc RIP metalloprotease; RpoE activator, by degrading RseA; cleaved signal peptide endoprotease	270	249	255	204	1	1	1	1	1	1
197928	197928	200360	200360	+	bamA	b0177	BamABCDE complex OM biogenesis outer membrane pore-forming assembly factor	324	364	272	253	1	1	1	1	1	1
200361	200482	200967	200967	+	skp	b0178	periplasmic chaperone	583	533	515	734	1	1	1	1	1	1
200968	200971	201996	202084	+	lpxD	b0179	UDP-3-O-(3-hydroxymyristoyl)-glucosamine N-acyltransferase	546	498	765	624	1	1	1	1	1	1
202085			202100	+	-	predicted RNA	-	845	360	1473	797	1	1	1	0.86029	1	1
189862			189759	-	-	predicted RNA	antisense: tff	292	238	232	127	1	1	1	1	1	1
190636			190572	-	-	predicted RNA	antisense: rpsB	190	203	112	69	1	1	1	1	1	1
190757			190703	-	-	predicted RNA	-	736	275	143	277	0.88567	1	1	1	1	1
191407			191357	-	-	predicted RNA	antisense: tsf	263	144	85	93	1	1	1	1	1	1
193310			193182	-	-	predicted RNA	antisense: frr	200	215	200	347	1	1	1	1	1	1
200712			200690	-	-	predicted RNA	antisense: skp	187	58	36	90	0.115563	1	1	1	1	1
202557	202560	203348		+	lpxA	b0181	UDP-N-acetylglucosamine acetyltransferase	190	167	183	201	1	1	1	1	1	1
	203348	204496		+	lpxB	b0182	tetraacyldisaccharide-1-P synthase	143	134	263	202	1	1	1	1	1	1
205126	205126	208608	208620	+	dnaE	b0184	DNA polymerase III alpha subunit	128	118	250	242	1	1	1	1	1	1
208621	208621	209580	209580	+	accA	b0185	acetyl-CoA carboxylase, carboxytransferase, alpha subunit	177	160	141	121	1	1	1	1	1	1
209679	209679	211820	211820	+	ldcC	b0186	lysine decarboxylase 2, constitutive	33	32	14	15	1	1	1	1	1	1
	211877	212266		+	yaeR	b0187	putative lyase	21	14	4	5	1	1	1	1	1	1
212331	212331	213629	213629	+	tilS	b0188	tRNA(Ile)-lysidine synthetase	25	19	18	17	1	1	1	1	1	1
	213932	213678		-	rof	b0189	modulator of Rho-dependent transcription termination	38	46	7	22	1	1	1	1	1	1
214169	214125	213925		-	yaeP	b4406	UPF0253 family protein	132	124	36	63	1	1	1	1	1	1
214271	214291	214836		+	yaeQ	b0190	PDDEXK superfamily protein	116	122	160	168	1	1	1	1	1	1
	214833	215255	215255	+	arfB	b0191	alternative stalled-ribosome rescue factor B; peptidyl-tRNA hydrolase, ribosome-attached	115	124	130	125	1	1	1	1	1	1
215269	215269	215979	215998	+	nlpE	b0192	lipoprotein involved with copper homeostasis and adhesion	86	89	67	74	1	1	1	1	1	1
	217003	216179		-	yaeF	b0193	putative lipoprotein	8	6	9	7	1	1	1	1	1	1
218830	218775	217057	217057	-	proS	b0194	prolyl-tRNA synthetase	201	195	296	313	1	1	1	1	1	1
	219594	218887	218887	-	tsaA	b0195	tRNA-Thr(GGU) m(6)t(6)A37 methyltransferase, SAM-dependent	37	23	48	42	1	1	1	1	1	1
219998	219995	219591		-	rcsF	b0196	putative outer membrane protein	138	141	224	260	1	1	1	1	1	1
220967	220928	220113	220113	-	metQ	b0197	DL-methionine transporter subunit	215	237	191	233	1	1	1	1	1	1
	221621	220968	220968	-	metI	b0198	DL-methionine transporter subunit	64	86	119	108	1	1	1	1	1	1
222645	222645	221614		-	metN	b0199	DL-methionine transporter subunit	18	17	38	49	1	1	1	1	1	1
222806	222833	223408	223408	+	gmhB	b0200	D,D-heptose 1,7-bisphosphate phosphatase	123	173	51	55	1	1	1	1	1	1
225310			223783	-	-	predicted RNA	antisense: rrsH	686	1391	1638	2443	1	1	1	1	1	1
225381			225457	+	ileV	b0202	Ile tRNA	2876	1848	3370	2833	1	1	1	1	1	1
225500			225575	+	alaV	b0203	Ala tRNA	253	108	294	346	1	1	1	1	1	1
228650			225832	-	-	predicted RNA	antisense: rrlH	748	1927	1900	3144	1	1	1	1	1	1
228756			228875	+	rrfH	b0205	5S ribosomal RNA of rrnH operon	13	15	9	22	1	1	1	1	1	1
228928			229004	+	aspU	b0206	Asp tRNA	650	223	136	349	0.547581	1	1	1	1	1
229167	229167	229970	229970	+	dkgB	b0207	2,5-diketo-D-gluconate reductase B	49	63	42	29	1	1	1	1	1	1
	230881	229967	229967	-	yafC	b0208	LysR family putative transcriptional regulator	26	33	14	22	1	1	1	1	1	1
231103	231122	231922	231922	+	yafD	b0209	endo/exonuclease/phosphatase family protein	129	113	101	122	1	1	1	1	1	1
231926	231926	232549	232549	+	yafE	b0210	putative S-adenosyl-L-methionine-dependent methyltransferase	26	20	9	11	1	1	1	1	1	1
233975	233955	232597	232597	-	mltD	b0211	putative membrane-bound lytic murein transglycosylase D	84	80	179	133	1	1	1	1	1	1
234848	234782	234027	234027	-	gloB	b0212	hydroxyacylglutathione hydrolase	48	74	61	70	1	1	1	1	1	1
	234816	235538	235538	+	yafS	b0213	putative S-adenosyl-L-methionine-dependent methyltransferase	20	24	13	24	1	1	1	1	1	1
236002	236002	235535	235535	-	rnhA	b0214	ribonuclease HI, degrades RNA of DNA-RNA hybrids	41	53	56	49	1	1	1	1	1	1
235958	236067	236798	236809	+	dnaQ	b0215	DNA polymerase III epsilon subunit	89	103	98	93	1	1	1	1	1	1
236931			237007	+	aspV	b0216	Asp tRNA	1090	285	110	246	0.0288815	1	1	1	1	1
	237335	238120		+	yafT	b0217	lipoprotein	5	7	6	1	1	1	1	1	1	1
	238736	238257		-	ykfM	b4586	lethality reduction protein, putative inner membrane protein	3	0	0	0	1	1	1	1	1	1
240217	240189	239419	239419	-	yafV	b0219	putative NAD(P)-binding C-N hydrolase family amidase	45	43	19	33	1	1	1	1	1	1
240321	240343	240816	240816	+	ivy	b0220	inhibitor of c-type lysozyme, periplasmic	71	115	65	58	1	1	1	1	1	1
	243303	240859		-	fadE	b0221	acyl coenzyme A dehydrogenase	9	11	5	2	1	1	1	1	1	1
243537	243543	244121	244137	+	gmhA	b0222	D-sedoheptulose 7-phosphate isomerase	273	255	240	239	1	1	1	1	1	1
244266			244316	+	-	predicted RNA	-	333	211	70	204	1	1	1	1	1	1
	244327	245094		+	yafJ	b0223	putative amidotransfease	49	37	30	11	1	1	1	1	1	1
245860	245805	245065	245065	-	yafK	b0224	L,D-transpeptidase-related protein	76	72	96	78	1	1	1	1	1	1
245883			245861	-	-	predicted RNA	-	70	330	844	358	0.106735	5.54e-05	1	1	1	1
246239	246239	245961	245961	-	yafQ	b0225	translation inhibitor toxin of toxin-antitoxin pair YafQ/DinJ	31	38	31	36	1	1	1	1	1	1
246521	246502	246242	246240	-	dinJ	b0226	antitoxin of YafQ-DinJ toxin-antitoxin system	192	276	280	118	1	1	1	1	1	1
	246712	247461		+	yafL	b0227	putative lipoprotein and C40 family peptidase	7	5	2	2	1	1	1	1	1	1
247637	247637	248134		+	rayT	b0228	RAYT REP element-mobilizing transposase; TnpA(REP)	26	42	12	4	1	1	1	1	1	1
	250898	251953		+	dinB	b0231	DNA polymerase IV	15	11	10	12	1	1	1	1	1	1
	252005	252298	252298	+	yafN	b0232	antitoxin of the YafO-YafN toxin-antitoxin system	15	20	9	21	1	1	1	1	1	1
	252301	252699		+	yafO	b0233	mRNA interferase toxin of the YafO-YafN toxin-antitoxin system	11	10	15	8	1	1	1	1	1	1
	252709	253161		+	yafP	b0234	putative acyl-CoA transferase	5	5	5	4	1	1	1	1	1	1
255807	255716	254259	254259	-	pepD	b0237	aminoacyl-histidine dipeptidase (peptidase D)	613	701	435	394	1	1	1	1	1	1
255929			255951	+	-	predicted RNA	-	43	64	588	357	1	1.53e-06	0.107664	2.51e-06	0.122993	1
255952	255977	256435	256435	+	gpt	b0238	xanthine phosphoribosyltransferase; xanthine-guanine phosphoribosyltransferase	78	77	248	67	1	1	1	1	1	1
256527	256527	257771	257782	+	frsA	b0239	fermentation-respiration switch protein; PTS Enzyme IIA(Glc)-binding protein; pNP-butyrate esterase activity	79	91	50	69	1	1	1	1	1	1
258605			258555	-	-	predicted RNA	-	13	13	456	281	1	9.14e-71	1.57e-22	9.84e-183	3.8e-60	1
257812			257896	+	-	predicted RNA	-	418	797	687	976	1	1	1	1	1	1
258533			258578	+	-	predicted RNA	-	6	2	180	388	1	6.59e-64	0	0	0	1
258678			258819	+	-	predicted RNA	-	236	395	206	206	1	1	1	1	1	1
258899			258949	+	-	predicted RNA	-	210	201	106	152	1	1	1	1	1	1
	260100	259045		-	phoE	b0241	outer membrane phosphoporin protein E	3	1	1	0	1	1	1	1	1	1
260239			260351	+	-	predicted RNA	-	161	94	319	439	1	1	1	1	0.740425	1
260375	260388	261491	261491	+	proB	b0242	gamma-glutamate kinase	119	102	141	100	1	1	1	1	1	1
261492	261503	262756	262756	+	proA	b0243	gamma-glutamylphosphate reductase	146	159	153	152	1	1	1	1	1	1
	263669	263328		-	ykfI	b0245	CP4-6 prophage; toxin of the YkfI-YafW toxin-antitoxin system	1	0	2	0	1	1	1	1	1	1
	264007	263690		-	yafW	b0246	CP4-6 prophage; antitoxin of the YkfI-YafW toxin-antitoxin system	4	2	1	0	1	1	1	1	1	1
	264247	264026		-	ykfH	b4504	uncharacterized protein	1	1	0	0	1	1	1	1	1	1
	264732	264256		-	ykfG	b0247	CP4-6 prophage; RadC-like JAB domain protein	1	0	0	0	1	1	1	1	1	1
	265206	264748		-	yafX	b0248	CP4-6 prophage; uncharacterized protein	3	3	2	0	1	1	1	1	1	1
	265543	265304		-	ykfF	b0249	CP4-6 prophage; uncharacterized protein	2	3	1	0	1	1	1	1	1	1
266087	266087	265620	265620	-	ykfB	b0250	CP4-6 prophage; uncharacterized protein	34	45	15	10	1	1	1	1	1	1
	266553	266110		-	yafY	b0251	lipoprotein, inner membrane; overproduction stimulates degP expression; CP4-6 prophage	16	17	7	7	1	1	1	1	1	1
	268005	267184		-	yafZ	b0252	CP4-6 prophage; conserved protein	2	1	0	0	1	1	1	1	1	1
	268960	268097	268097	-	ykfA	b0253	CP4-6 prophage; putative GTP-binding protein	25	20	8	7	1	1	1	1	1	1
	270182	269289		-	perR	b0254	CP4-6 prophage; putative DNA-binding transcriptional regulator	4	4	1	1	1	1	1	1	1	1
270588	270603	271754	271754	+	insI1	b0256	IS30 transposase	51	67	25	29	1	1	1	1	1	1
272580			272654	+	eyeA	b4690	-	10	13	11	32	1	1	1	1	1	1
275117	275117	274101	274056	-	insH1	b0259	IS5 transposase and trans-activator	155	167	70	91	1	1	1	1	1	1
	275325	276728		+	mmuP	b0260	CP4-6 prophage; putative S-methylmethionine transporter	7	5	3	7	1	1	1	1	1	1
	276715	277647	277647	+	mmuM	b0261	CP4-6 prophage; S-methylmethionine:homocysteine methyltransferase	55	45	11	21	1	1	1	1	1	1
	278802	277756		-	afuC	b0262	CP4-6 prophage; putative ferric transporter subunit	4	1	3	2	1	1	1	1	1	1
	279681	279178	279178	-	insB1	b0264	IS1 transposase B	18	15	11	13	1	1	1	1	1	1
279878	279875	279600		-	insA	b0265	IS1 repressor TnpA	31	23	104	66	1	1	1	0.704733	1	1
	281983	280829		-	yagA	b0267	CP4-6 prophage; putative DNA-binding transcriptional regulator	1	0	0	0	1	1	1	1	1	1
282277	282278	283186	283186	+	yagE	b0268	2-keto-3-deoxy gluconate (KDG) aldolase; CP4-6 prophage	90	102	14	30	1	1	1	1	1	1
283201	283201	285168	285168	+	yagF	b0269	CP4-6 prophage; dehydratase family protein	60	56	7	7	1	1	1	1	1	1
	285395	286777		+	yagG	b0270	CP4-6 prophage; putative sugar transporter	4	4	2	0	1	1	1	1	1	1
	286789	288399		+	yagH	b0271	CP4-6 prophage; putative xylosidase/arabinosidase	6	7	4	2	1	1	1	1	1	1
289184	289162	288404	288404	-	yagI	b0272	CP4-6 prophage; putative DNA-binding transcriptional regulator	31	24	24	39	1	1	1	1	1	1
290305	290305	289301	289301	-	argF	b0273	ornithine carbamoyltransferase 2, chain F; CP4-6 prophage	22	28	8	16	1	1	1	1	1	1
	291152	290649	290649	-	insB1	b0274	IS1 transposase B	17	12	11	6	1	1	1	1	1	1
291352	291346	291071		-	insA	b0275	IS1 repressor TnpA	32	22	107	59	1	1	1	0.50263	1	1
	292948	292322		-	yagK	b0277	CP4-6 prophage; conserved protein	4	5	3	0	1	1	1	1	1	1
	293918	293220		-	yagL	b0278	CP4-6 prophage; DNA-binding protein	10	7	3	1	1	1	1	1	1	1
	294799	293945		-	yagM	b0279	CP4-6 prophage; uncharacterized protein	3	1	3	0	1	1	1	1	1	1
295599	295579	295139	295139	-	yagN	b0280	CP4-6 prophage; uncharacterized protein	144	192	144	109	1	1	1	1	1	1
297096	297096	295696	295696	-	intF	b0281	CP4-6 prophage; putative phage integrase	50	62	237	236	1	0.989884	1	1	1	1
297206			297254	+	ptwF	b4629	Xaa tRNA	29	17	41	10	1	1	1	1	1	1
	298726	297770		-	paoD	b0283	moco insertion factor for PaoABC aldehyde oxidoreductase	3	2	1	4	1	1	1	1	1	1
	300934	298736		-	paoC	b0284	PaoABC aldehyde oxidoreductase, Moco-containing subunit	4	3	3	6	1	1	1	1	1	1
	301887	300931		-	paoB	b0285	PaoABC aldehyde oxidoreductase, FAD-containing subunit	1	1	0	0	1	1	1	1	1	1
	302573	301884		-	paoA	b0286	PaoABC aldehyde oxidoreductase, 2Fe-2S subunit	3	2	3	0	1	1	1	1	1	1
302991	302991	303605	303614	+	yagU	b0287	DUF1440 family inner membrane protein	66	80	188	211	1	1	1	1	1	1
	304182	303853		-	ykgJ	b0288	UPF0153 cysteine cluster protein	3	2	4	11	1	1	1	1	1	1
	305205	304495		-	ecpE	b0289	ECP production pilus chaperone	10	9	11	8	1	1	1	1	1	1
	306817	305174		-	ecpD	b0290	polymerized tip adhesin of ECP fibers	11	9	6	10	1	1	1	1	1	1
	309332	306807		-	ecpC	b0291	ECP production outer membrane protein	4	2	2	3	1	1	1	1	1	1
	310026	309358		-	ecpB	b0292	ECP production pilus chaperone	5	4	2	1	1	1	1	1	1	1
	310671	310084		-	ecpA	b0293	ECP pilin	9	8	15	2	1	1	1	1	1	1
	311336	310746		-	ecpR	b0294	putative transcriptional regulator for the ecp operon	4	2	0	2	1	1	1	1	1	1
312112	312112	312339	312339	+	ykgL	b0295	uncharacterized protein	23	21	26	39	1	1	1	1	1	1
	312514	312374		-	ykgO	b4506	RpmJ-like protein	6	12	3	8	1	1	1	1	1	1
312777	312777	312514		-	ykgM	b0296	50S ribosomal protein L31 type B; alternative L31 utilized during zinc limitation	23	23	2	3	1	1	1	1	1	1
	313242	313141		-	ykgR	b4671	uncharacterized protein	3	3	5	0	1	1	1	1	1	1
	315291	315590		+	insE1	b0298	IS3 transposase A	27	29	47	13	1	1	1	1	1	1
	315587	316453		+	insF1	b0299	IS3 transposase B	3	4	2	3	1	1	1	1	1	1
	318319	317726		-	rclC	b0301	reactive chlorine species (RCS) stress resistance inner membrane protein	6	3	2	0	1	1	1	1	1	1
	318567	318331		-	rclB	b0303	reactive chlorine species (RCS) stress resistance periplasmic protein	7	2	2	0	1	1	1	1	1	1
	320001	318676		-	rclA	b0304	reactive chlorine stress species (RCS) resistance protein; pyridine nucleotide-dependent disulfide oxidoreductase family	9	10	0	0	1	1	1	1	1	1
	320227	321081		+	rclR	b0305	reactive chlorine species (RCS)-specific activator of the rcl genes	11	11	1	3	1	1	1	1	1	1
321486			321607	+	-	predicted RNA	-	462	852	24	59	1	0.924887	1	0.552926	1	1
322917			322868	-	-	predicted RNA	antisense: ykgF	144	148	0	16	1	1	1	1	1	1
	323758	324453		+	ykgG	b0308	LutC family protein; putative electron transport chain YkgEFG component	380	400	10	9	1	1	1	1	1	1
324454			324463	+	-	predicted RNA	-	607	237	2	11	0.916889	1	1	0.210479	0.967758	1
	325364	324696		-	ykgH	b0310	putative inner membrane protein	6	4	8	9	1	1	1	1	1	1
327247	327247	325577	325550	-	betA	b0311	choline dehydrogenase, a flavoprotein	23	26	56	45	1	1	1	1	1	1
328733	328733	327261	327261	-	betB	b0312	betaine aldehyde dehydrogenase, NAD-dependent	24	25	84	75	1	1	1	1	1	1
329361	329334	328747	328736	-	betI	b0313	choline-inducible betIBA-betT divergent operon transcriptional repressor	41	48	225	238	1	0.434871	0.314992	0.610721	0.570475	1
329463	329463	331496	331496	+	betT	b0314	choline transporter of high affinity	11	13	60	66	1	0.534926	0.293411	0.709775	0.569693	1
	332371	333459		+	yahA	b0315	c-di-GMP-specific phosphodiesterase	6	8	11	7	1	1	1	1	1	1
334433	334433	333501		-	yahB	b0316	putative DNA-bindng transcriptional regulator	19	23	6	13	1	1	1	1	1	1
	335022	334525		-	yahC	b0317	putative inner membrane protein	2	2	0	0	1	1	1	1	1	1
	335280	335885	335885	+	yahD	b0318	ankyrin repeat protein	11	13	1	3	1	1	1	1	1	1
	335925	336788		+	yahE	b0319	DUF2877 family protein	2	1	0	0	1	1	1	1	1	1
	336778	338325		+	yahF	b0320	putative NAD(P)-binding succinyl-CoA synthase	4	2	1	1	1	1	1	1	1	1
	338325	339743		+	yahG	b0321	DUF1116 family protein	2	0	0	0	1	1	1	1	1	1
	340165	341115		+	yahI	b0323	carbamate kinase-like protein	3	2	2	0	1	1	1	1	1	1
341125	341125	342507	342535	+	yahJ	b0324	putative metallo-dependent hydrolase domain deaminase	17	21	22	27	1	1	1	1	1	1
	342884	343933	343933	+	yahK	b0325	aldehyde reductase, NADPH-dependent, Zn-containing, broad specificity	25	27	16	8	1	1	1	1	1	1
	344176	344991		+	yahL	b0326	uncharacterized protein	1	0	0	0	1	1	1	1	1	1
	345404	345649		+	yahM	b0327	uncharacterized protein	5	7	6	0	1	1	1	1	1	1
346337	346337	345666	345666	-	yahN	b0328	amino acid exporter for proline, lysine, glutamate, homoserine	90	120	30	18	1	1	1	1	1	1
346473			346483	+	-	predicted RNA	-	188	166	35	0	1	1	1	1	0.024255	1
	346484	346759	346759	+	yahO	b0329	periplasmic protein, function unknown, YhcN family	43	44	8	8	1	1	1	1	1	1
	348443	346857		-	prpR	b0330	propionate catabolism operon regulatory protein	2	1	0	0	1	1	1	1	1	1
	348682	349572		+	prpB	b0331	2-methylisocitrate lyase	1	0	0	1	1	1	1	1	1	1
	350012	351181		+	prpC	b0333	2-methylcitrate synthase	1	0	0	2	1	1	1	1	1	1
	351215	352666		+	prpD	b0334	2-methylcitrate dehydratase	1	0	1	0	1	1	1	1	1	1
	352706	354592		+	prpE	b0335	propionate--CoA ligase	3	2	1	0	1	1	1	1	1	1
354922	354922	356181		+	codB	b0336	cytosine transporter	21	20	26	33	1	1	1	1	1	1
	356171	357454	357454	+	codA	b0337	cytosine/isoguanine deaminase	39	40	73	73	1	1	1	1	1	1
	358690	357791		-	cynR	b0338	transcriptional activator of cyn operon; autorepressor	12	5	16	10	1	1	1	1	1	1
	358799	359458		+	cynT	b0339	carbonic anhydrase	1	0	0	0	1	1	1	1	1	1
	359489	359959		+	cynS	b0340	cyanate aminohydrolase	8	3	2	4	1	1	1	1	1	1
	359992	361146		+	cynX	b0341	putative cyanate transporter	3	1	2	1	1	1	1	1	1	1
361860	361860	361249	361249	-	lacA	b0342	thiogalactoside acetyltransferase	15	20	4	0	1	1	1	1	1	1
	363179	361926		-	lacY	b0343	lactose permease	11	11	1	0	1	1	1	1	1	1
	366305	363231		-	lacZ	b0344	beta-D-galactosidase	17	17	1	1	1	1	1	1	1	1
	367510	366428	366428	-	lacI	b0345	lactose-inducible lac operon transcriptional repressor	21	22	20	19	1	1	1	1	1	1
368420	368420	367587		-	mhpR	b0346	mhp operon transcriptional activator	21	30	16	10	1	1	1	1	1	1
	368611	370275		+	mhpA	b0347	3-(3-hydroxyphenyl)propionate hydroxylase	2	0	0	0	1	1	1	1	1	1
	370277	371221		+	mhpB	b0348	2,3-dihydroxyphenylpropionate 1,2-dioxygenase	1	1	1	0	1	1	1	1	1	1
	371239	372105		+	mhpC	b0349	2-hydroxy-6-ketonona-2,4-dienedioic acid hydrolase	2	2	0	0	1	1	1	1	1	1
	372115	372924		+	mhpD	b0350	2-keto-4-pentenoate hydratase	2	2	1	0	1	1	1	1	1	1
	372921	373871		+	mhpF	b0351	acetaldehyde-CoA dehydrogenase II, NAD-binding	3	2	0	0	1	1	1	1	1	1
	373868	374881		+	mhpE	b0352	4-hyroxy-2-oxovalerate/4-hydroxy-2-oxopentanoic acid aldolase, class I	8	5	2	0	1	1	1	1	1	1
	375459	376670		+	mhpT	b0353	3-hydroxyphenylpropionic transporter	5	5	2	1	1	1	1	1	1	1
376752	376772	377311	377311	+	yaiL	b0354	DUF2058 family protein	82	80	15	27	1	1	1	1	1	1
378368	378368	377535	377535	-	frmB	b0355	S-formylglutathione hydrolase	38	38	72	61	1	1	1	1	1	1
379601	379571	378462	378454	-	frmA	b0356	alcohol dehydrogenase class III/glutathione-dependent formaldehyde dehydrogenase	47	45	58	58	1	1	1	1	1	1
379922	379881	379606	379606	-	frmR	b0357	regulator protein that represses frmRAB operon	236	299	401	593	1	1	1	1	1	1
	380842	380069		-	yaiO	b0358	outer membrane protein	3	3	3	1	1	1	1	1	1	1
381335	381351	381716		+	insC1	b0360	IS2 repressor TnpA	38	39	20	30	1	1	1	1	1	1
	381674	382579		+	insD1	b0361	IS2 transposase TnpB	24	24	13	18	1	1	1	1	1	1
	383935	382739		-	yaiP	b0363	putative family 2 glycosyltransferase	2	1	1	1	1	1	1	1	1	1
	384616	384059		-	yaiS	b0364	putative PIG-L family deacetylase	2	0	0	0	1	1	1	1	1	1
	385232	386194		+	tauA	b0365	taurine transporter subunit	1	1	0	0	1	1	1	1	1	1
	386207	386974		+	tauB	b0366	taurine transporter subunit	3	1	0	3	1	1	1	1	1	1
	386971	387798		+	tauC	b0367	taurine transporter subunit	2	1	0	0	1	1	1	1	1	1
	387795	388646		+	tauD	b0368	taurine dioxygenase, 2-oxoglutarate-dependent	3	2	3	2	1	1	1	1	1	1
389747	389727	388753	388743	-	hemB	b0369	5-aminolevulinate dehydratase (porphobilinogen synthase)	196	191	304	227	1	1	1	1	1	1
	392605	391739		-	insF1	b0372	IS3 transposase B	7	5	4	3	1	1	1	1	1	1
	392901	392602		-	insE1	b0373	IS3 transposase A	35	43	59	21	1	1	1	1	1	1
	394506	395129		+	yaiV	b0375	putative transcriptional regulator	1	1	0	0	1	1	1	1	1	1
396300	396287	395130	395130	-	ampH	b0376	D-alanyl-D-alanine-carboxypeptidase/endopeptidase; penicillin-binding protein; weak beta-lactamase	56	43	44	44	1	1	1	1	1	1
396639	396639	397859		+	sbmA	b0377	microcin B17 transporter	25	21	15	15	1	1	1	1	1	1
397860	397872	398966	398966	+	yaiW	b0378	putative lipoprotein	16	20	24	28	1	1	1	1	1	1
	399333	399025		-	yaiY	b0379	DUF2755 family inner membrane protein	0	0	0	0	1	1	1	1	1	1
399593	399593	399805	399805	+	yaiZ	b0380	DUF2754 family putative inner membrane protein	142	225	8	18	1	0.965994	1	0.657051	1	1
400948	400923	399829	399829	-	ddlA	b0381	D-alanine-D-alanine ligase A	130	142	106	109	1	1	1	1	1	1
401359			401370	+	-	predicted RNA	-	120	229	14	27	1	1	1	0.820353	1	1
	401386	401646		+	iraP	b0382	anti-RssB factor, RpoS stabilzer during Pi starvation; anti-adapter protein	136	196	16	18	1	1	1	0.991673	1	1
401747	401747	403162		+	phoA	b0383	bacterial alkaline phosphatase	19	21	3	4	1	1	1	1	1	1
	403281	403601	403601	+	psiF	b0384	PsiF family protein	15	14	1	0	1	1	1	1	1	1
	403703	404818		+	yaiC	b0385	diguanylate cyclase, cellulose regualtor	3	1	2	2	1	1	1	1	1	1
405657	405644	404835	404835	-	proC	b0386	pyrroline-5-carboxylate reductase, NAD(P)-binding	102	93	88	106	1	1	1	1	1	1
	405764	406222		+	yaiI	b0387	UPF0178 family protein	66	66	80	18	1	1	1	1	1	1
406357	406405	406929	406948	+	aroL	b0388	shikimate kinase II	93	95	68	44	1	1	1	1	1	1
406979	406979	407170	407170	+	yaiA	b0389	OxyR-regulated conserved protein	59	51	33	26	1	1	1	1	1	1
	407428	408105	408105	+	aroM	b0390	AroM family protein	25	22	22	13	1	1	1	1	1	1
408157	408177	408461	408508	+	yaiE	b0391	UPF0345 family protein	111	73	18	36	1	1	1	1	1	1
410037	410019	409108	409108	-	rdgC	b0393	nucleoid-associated ssDNA and dsDNA binding protein; competitive inhibitor of RecA function	71	71	55	69	1	1	1	1	1	1
	410144	411052	411052	+	mak	b0394	manno(fructo)kinase	70	80	7	11	1	1	1	0.991673	1	1
412528	412481	411297	411273	-	araJ	b0396	arabinose-inducible putative transporter, MFS family	11	8	512	416	1	9.31e-187	1.96e-114	0	7.3553384502989E-310	1
	415753	412607	412607	-	sbcC	b0397	exonuclease, dsDNA, ATP-dependent	28	31	39	33	1	1	1	1	1	1
416952	416952	415750		-	sbcD	b0398	exonuclease, dsDNA, ATP-dependent	22	15	27	35	1	1	1	1	1	1
	417142	417831	417831	+	phoB	b0399	response regulator in two-component regulatory system with PhoR (or CreC)	16	20	29	21	1	1	1	1	1	1
	417889	419184	419184	+	phoR	b0400	sensory histidine kinase in two-component regulatory system with PhoB	11	9	44	24	1	1	1	0.704733	1	1
419420			419490	+	-	predicted RNA	-	207	196	924	733	1	1	1	0.55893	1	1
	419591	420910	420910	+	brnQ	b0401	branched-chain amino acid transport system 2 carrier protein; LIV-II transport system for Ile, Leu, and Val	30	31	39	19	1	1	1	1	1	1
	420986	422359	422359	+	proY	b0402	proline-specific permease	38	33	31	23	1	1	1	1	1	1
	422518	424332		+	malZ	b0403	maltodextrin glucosidase	18	16	13	12	1	1	1	1	1	1
	424918	424337		-	acpH	b0404	acyl carrier protein (ACP) phosphodiesterase; ACP hydrolyase	6	8	8	6	1	1	1	1	1	1
424987	425011	426081	426099	+	queA	b0405	S-adenosylmethionine:tRNA ribosyltransferase-isomerase	65	71	224	138	1	1	1	1	1	1
426137	426137	427264	427286	+	tgt	b0406	tRNA-guanine transglycosylase	362	382	542	460	1	1	1	1	1	1
427643	427647	429494	429494	+	secD	b0408	SecYEG protein translocase auxillary subunit	197	177	228	205	1	1	1	1	1	1
429505	429505	430476	430476	+	secF	b0409	SecYEG protein translocase auxillary subunit	154	153	133	167	1	1	1	1	1	1
430604	430605	430952	430952	+	yajD	b0410	HNH nuclease family protein	177	247	293	201	1	1	1	1	1	1
432091	432013	431129	431080	-	tsx	b0411	nucleoside channel, receptor of phage T6 and colicin K	2250	2414	424	491	1	1	1	1	1	1
431860			431886	+	-	predicted RNA	antisense: tsx	246	165	14	36	1	0.965994	1	0.991673	1	1
	432851	432312	432312	-	yajI	b0412	putative lipoprotein	14	20	12	11	1	1	1	1	1	1
433002	433002	433451	433451	+	nrdR	b0413	Nrd regulon repressor	191	205	118	144	1	1	1	1	1	1
433455	433455	434558	434558	+	ribD	b0414	fused diaminohydroxyphosphoribosylaminopyrimidine deaminase and 5-amino-6-(5-phosphoribosylamino) uracil reductase	229	246	224	296	1	1	1	1	1	1
434559	434647	435117	435121	+	ribE	b0415	riboflavin synthase beta chain	446	380	788	692	1	1	1	1	1	1
434636			434584	-	-	predicted RNA	-	532	305	69	236	1	1	1	1	1	1
435123	435137	435556	435556	+	nusB	b0416	transcription antitermination protein	209	202	382	238	1	1	1	1	1	1
435615	435634	436611		+	thiL	b0417	thiamine monophosphate kinase	72	66	61	52	1	1	1	1	1	1
	436589	437107	437107	+	pgpA	b0418	phosphatidylglycerophosphatase A	135	138	76	207	1	1	1	1	1	1
438135	438135	437161	437161	-	yajO	b0419	2-carboxybenzaldehyde reductase	130	150	45	31	1	1	1	1	1	1
438243			438156	-	-	predicted RNA	-	376	283	40	149	1	1	1	1	1	1
440177	440177	438315	438315	-	dxs	b0420	1-deoxyxylulose-5-phosphate synthase, thiamine triphosphate-binding, FAD-requiring	93	89	116	87	1	1	1	1	1	1
	441101	440202	440202	-	ispA	b0421	geranyltranstransferase	304	330	474	387	1	1	1	1	1	1
441546	441343	441101		-	xseB	b0422	exonuclease VII small subunit	189	203	231	205	1	1	1	1	1	1
441467	441549	442997	442997	+	thiI	b0423	tRNA s(4)U8 sulfurtransferase	84	89	228	284	1	1	1	1	1	1
	443641	443051	443041	-	yajL	b0424	oxidative-stress-resistance chaperone	100	82	82	118	1	1	1	1	1	1
444544	444515	443604		-	panE	b0425	2-dehydropantoate reductase, NADPH-specific	151	132	149	186	1	1	1	1	1	1
444612			444662	+	-	predicted RNA	-	537	411	159	220	1	1	1	1	1	1
444560			444545	-	-	predicted RNA	-	19	53	401	539	1	5.02e-24	5.75e-48	0.000314	8.78e-09	1
444676	444683	445174	445174	+	yajQ	b0426	phage Phi6 host factor, ATP/GTP binding protein	396	520	456	792	1	1	1	1	1	1
446666	446666	445302	445302	-	yajR	b0427	putative transporter	12	11	23	17	1	1	1	1	1	1
	448046	447717	447717	-	cyoD	b0429	cytochrome o ubiquinol oxidase subunit IV	789	945	765	612	1	1	1	1	1	1
	448660	448046		-	cyoC	b0430	cytochrome o ubiquinol oxidase subunit III	1038	838	1011	1776	1	1	1	1	1	1
450662	450641	448650		-	cyoB	b0431	cytochrome o ubiquinol oxidase subunit I	697	665	1620	1622	1	1	1	1	1	1
451644	451610	450663	450663	-	cyoA	b0432	cytochrome o ubiquinol oxidase subunit II	1073	1119	3547	3787	1	1	1	1	1	1
450979			451031	+	-	predicted RNA	antisense: cyoA	40	58	410	99	1	0.00158862	1	0.0125039	1	1
453584	453545	452070	452070	-	ampG	b0433	muropeptide transporter	58	39	105	58	1	1	1	1	1	1
454181	454167	453589	453589	-	yajG	b0434	putative lipoprotein	141	148	185	116	1	1	1	1	1	1
454351			454361	+	-	predicted RNA	-	80	150	343	583	1	1	0.345687	1	1	1
454362	454472	454789	454789	+	bolA	b0435	stationary-phase morphogene, transcriptional repressor for mreB; also regulator for dacA, dacC, and ampC	204	243	110	128	1	1	1	1	1	1
454912			454950	+	-	predicted RNA	-	210	206	359	54	1	1	1	1	1	1
454991	455133	456431	456465	+	tig	b0436	peptidyl-prolyl cis/trans isomerase (trigger factor)	1696	1690	1840	1948	1	1	1	1	1	1
456510	456677	457300	457300	+	clpP	b0437	proteolytic subunit of ClpA-ClpP and ClpX-ClpP ATP-dependent serine proteases	801	673	917	824	1	1	1	1	1	1
457301			457320	+	-	predicted RNA	-	419	351	958	653	1	1	1	1	1	1
457321	457426	458700	458734	+	clpX	b0438	ATPase and specificity subunit of ClpX-ClpP ATP-dependent serine protease	510	496	689	565	1	1	1	1	1	1
458813	458888	461242	461319	+	lon	b0439	DNA-binding ATP-dependent protease La	451	441	829	850	1	1	1	1	1	1
461320			461335	+	-	predicted RNA	-	1552	2226	2737	2580	1	1	1	1	1	1
461336	461451	461723	461741	+	hupB	b0440	HU, DNA-binding transcriptional regulator, beta subunit	3583	5379	2068	2974	1	1	1	1	1	1
461853	461915	463786	463786	+	ppiD	b0441	periplasmic folding chaperone, has an inactive PPIase domain	234	271	186	132	1	1	1	1	1	1
463937	463937	464308	464308	+	ybaV	b0442	putative competence-suppressing periplasmic helix-hairpin-helix DNA-binding protein	29	32	32	28	1	1	1	1	1	1
464402	464402	464800	464800	+	fadM	b0443	long-chain acyl-CoA thioesterase III	12	12	9	23	1	1	1	1	1	1
465561	465547	464852	464852	-	queC	b0444	7-cyano-7-deazaguanine (preQ0) synthase; queuosine biosynthesis	47	51	40	32	1	1	1	1	1	1
467312	467312	465612	465612	-	ybaE	b0445	putative ABC superfamily transporter periplasmic-binding protein	40	48	3	7	1	1	1	0.981152	1	1
467412	467412	468230	468230	+	cof	b0446	thiamine pyrimidine pyrophosphate hydrolase; HMP-PP phosphatase	19	15	18	13	1	1	1	1	1	1
468370	468383	468841	468841	+	ybaO	b0447	putative DNA-binding transcriptional regulator	48	51	61	33	1	1	1	1	1	1
	468871	470643		+	mdlA	b0448	putative multidrug transporter subunit of ABC superfamily, ATP-binding component	14	12	13	11	1	1	1	1	1	1
	470636	472417		+	mdlB	b0449	putative multidrug transporter subunit of ABC superfamily, ATP-binding component	13	8	13	4	1	1	1	1	1	1
	472598	472936		+	glnK	b0450	nitrogen assimilation regulatory protein for GlnL, GlnE, and AmtB	2	0	0	0	1	1	1	1	1	1
	472966	474252		+	amtB	b0451	ammonium transporter	13	8	6	8	1	1	1	1	1	1
475192	475161	474301	474301	-	tesB	b0452	acyl-CoA thioesterase 2	46	38	38	60	1	1	1	1	1	1
	475379	475951		+	ybaY	b0453	outer membrane lipoprotein	10	11	4	3	1	1	1	1	1	1
	476672	477025		+	ybaA	b0456	DUF1428 family protein	8	5	5	15	1	1	1	1	1	1
478620	478617	477067	477067	-	ylaB	b0457	putative membrane-anchored cyclic-di-GMP phosphodiesterase	25	29	27	28	1	1	1	1	1	1
479289	479251	478781	478760	-	ylaC	b0458	DUF1449 family inner membrane protein	52	54	73	36	1	1	1	1	1	1
480065	479918	479367	479367	-	maa	b0459	maltose O-acetyltransferase	98	96	56	55	1	1	1	1	1	1
480322	480308	480090	480090	-	hha	b0460	modulator of gene expression, with H-NS	167	170	304	155	1	1	1	1	1	1
480333			480323	-	-	predicted RNA	-	179	196	474	389	1	1	1	1	1	1
480708	480708	480334	480334	-	tomB	b0461	Hha toxicity attenuator; conjugation-related protein	201	335	1164	969	1	0.40448	1	1	1	1
484403	484403	481254	481254	-	acrB	b0462	multidrug efflux system protein	182	172	258	286	1	1	1	1	1	1
485639	485619	484426	484423	-	acrA	b0463	multidrug efflux system	148	168	164	166	1	1	1	1	1	1
485738			485751	+	-	predicted RNA	-	47	82	299	594	1	0.590699	4.52e-06	1	0.00143538	1
485752	485761	486408	486408	+	acrR	b0464	transcriptional repressor	32	41	76	89	1	1	1	1	1	1
485978			485824	-	-	predicted RNA	antisense: acrR	288	293	665	511	1	1	1	0.55893	1	1
486536	486536	489898	489928	+	mscK	b0465	mechanosensitive channel protein, intermediate conductance, K+ regulated	25	26	35	35	1	1	1	1	1	1
490284	490271	490110	490110	-	ybaM	b0466	DUF2496 family protein	94	64	88	100	1	1	1	1	1	1
490812	490812	490285	490285	-	priC	b0467	primosomal replication protein N''	29	35	41	45	1	1	1	1	1	1
490882	490882	491259	491259	+	ybaN	b0468	DUF454 family inner membrane protein	17	17	43	54	1	1	1	1	1	1
491321			491368	+	-	predicted RNA	-	144	91	373	145	1	1	1	0.991673	1	1
491382	491412	491963	491963	+	apt	b0469	adenine phosphoribosyltransferase	61	55	204	100	1	1	1	1	1	1
492092	492092	494023	494023	+	dnaX	b0470	DNA polymerase III/DNA elongation factor III, tau and gamma subunits	79	70	153	112	1	1	1	1	1	1
494024			494052	+	-	predicted RNA	-	635	604	2416	2047	1	1	1	0.991673	1	1
494053	494076	494405		+	ybaB	b0471	DNA-binding protein, putative nucleoid-associated protein	1400	1155	2565	3051	1	1	1	1	1	1
	494405	495010	495010	+	recR	b0472	gap repair protein	164	130	191	202	1	1	1	1	1	1
495076			495117	+	-	predicted RNA	-	118	119	1734	630	1	8.69e-09	1	1.2e-17	0.311251	1
495118	495120	496994	497005	+	htpG	b0473	protein refolding molecular co-chaperone Hsp90, Hsp70-dependent; heat-shock protein; ATPase	579	610	2146	2105	1	1	1	1	1	1
496600			496584	-	-	predicted RNA	antisense: htpG	81	62	324	139	1	1	1	0.137407	1	1
497149	497175	497819	497819	+	adk	b0474	adenylate kinase	676	888	1392	1005	1	1	1	1	1	1
498044	498055	499017	499017	+	hemH	b0475	ferrochelatase	69	67	71	60	1	1	1	1	1	1
499973	499973	499014	499014	-	aes	b0476	acetyl esterase	29	33	9	13	1	1	1	1	1	1
500104	500125	501429	501429	+	gsk	b0477	inosine/guanosine kinase	61	71	170	129	1	1	1	1	1	1
503258	503238	501562	501503	-	ybaL	b0478	inner membrane putative NAD(P)-binding transporter	193	185	112	173	1	1	1	1	1	1
504696	504696	503476	503476	-	fsr	b0479	putative fosmidomycin efflux system protein	30	30	18	14	1	1	1	1	1	1
504914	504914	506566	506566	+	ushA	b0480	bifunctional UDP-sugar hydrolase/5'-nucleotidase	93	120	29	50	1	1	1	1	1	1
	507082	506603	506603	-	ybaK	b0481	Cys-tRNA(Pro)/Cys-tRNA(Cys) deacylase	22	20	29	26	1	1	1	1	1	1
507204			507287	+	chiX	b4585	-	1660	68	51	90	7.44e-253	0.679683	1	1	1	1
508096	508080	507286	507286	-	ybaP	b0482	TraB family protein	59	57	64	87	1	1	1	1	1	1
508193	508218	508559	508559	+	ybaQ	b0483	putative DNA-binding transcriptional regulator	76	70	61	45	1	1	1	1	1	1
	511379	508875	508875	-	copA	b0484	copper transporter	35	22	14	13	1	1	1	1	1	1
	511641	512573		+	glsA	b0485	glutaminase 1	7	5	0	0	1	1	1	1	1	1
	512576	513868		+	ybaT	b0486	putative amino acid transporter	5	5	4	0	1	1	1	1	1	1
513926	513993	514400	514424	+	cueR	b0487	copper-responsive regulon transcriptional regulator	117	148	138	257	1	1	1	1	1	1
	514859	514401	514401	-	ybbJ	b0488	inner membrane protein that stimulates the ftsH htpX mutant suppressor activity of QmcA	32	21	7	19	1	1	1	1	1	1
515773	515773	514856		-	qmcA	b0489	PHB domain membrane-anchored putative protease	53	54	45	34	1	1	1	1	1	1
515901	515919	516596		+	fetA	b0490	iron exporter, ATP-binding subunit, ABC transporter FetAB subunit; peroxide resistance protein	69	78	30	40	1	1	1	1	1	1
	516583	517362	517362	+	fetB	b0491	iron exporter permease subunit, ABC transporter FetAB; peroxide resistance protein	23	27	15	9	1	1	1	1	1	1
518280	518279	517425	517425	-	ybbN	b0492	DnaK co-chaperone, thioredoxin-like protein	324	260	1236	910	1	1	1	1	1	1
518299			518281	-	-	predicted RNA	-	235	178	774	678	1	1	1	0.900802	1	1
	519149	518340	518326	-	ybbO	b0493	putative oxidoreductase	140	120	145	92	1	1	1	1	1	1
519790	519765	519139		-	tesA	b0494	multifunctional acyl-CoA thioesterase 1; protease I; lysophospholipase L1	115	99	92	99	1	1	1	1	1	1
519616			519664	+	-	predicted RNA	antisense: tesA	282	251	88	120	1	1	1	1	1	1
	519733	520419		+	ybbA	b0495	putative ABC superfamily transporter ATP-binding subunit	25	21	5	8	1	1	1	1	1	1
	520416	522830		+	ybbP	b0496	putative ABC transporter permease	14	11	3	5	1	1	1	1	1	1
	523261	527541		+	rhsD	b0497	Rhs family putative polymorphic toxin	6	5	4	3	1	1	1	1	1	1
527581	527581	527949	527949	+	ybbC	b0498	putative immunity protein	17	14	0	0	1	1	1	1	1	1
	531226	530132		-	mnmH	b0503	tRNA 2-selenouridine synthase, selenophosphate-dependent	17	15	13	9	1	1	1	1	1	1
	532221	531295		-	allS	b0504	allD operon transcriptional activator	5	3	3	0	1	1	1	1	1	1
	532451	532933		+	allA	b0505	ureidoglycolate lyase, releasing urea	7	8	1	0	1	1	1	1	1	1
532982	533011	533826	533826	+	allR	b0506	transcriptional repressor of all and gcl operons; glyoxylate-induced	240	229	159	194	1	1	1	1	1	1
	533916	535697		+	gcl	b0507	glyoxylate carboligase	3	1	1	0	1	1	1	1	1	1
	535710	536486		+	hyi	b0508	hydroxypyruvate isomerase	4	2	1	0	1	1	1	1	1	1
	536586	537464		+	glxR	b0509	tartronate semialdehyde reductase, NADH-dependent	2	0	0	0	1	1	1	1	1	1
	537633	539087		+	ybbW	b0511	putative allantoin transporter	2	1	0	0	1	1	1	1	1	1
	539147	540508		+	allB	b0512	allantoinase	3	2	2	1	1	1	1	1	1	1
	540565	541866		+	ybbY	b0513	putative uracil/xanthine transporter	2	1	1	2	1	1	1	1	1	1
	541888	543033		+	glxK	b0514	glycerate kinase II	4	5	1	1	1	1	1	1	1	1
	544046	543261	543261	-	allE	b0515	S-ureidoglycine aminohydrolase	20	19	17	13	1	1	1	1	1	1
545292	545292	544057	544057	-	allC	b0516	allantoate amidohydrolase	17	16	10	20	1	1	1	1	1	1
	546363	545314		-	allD	b0517	ureidoglycolate dehydrogenase	4	2	0	2	1	1	1	1	1	1
	546680	548347		+	fdrA	b0518	putative NAD(P)-binding acyl-CoA synthetase	1	1	1	0	1	1	1	1	1	1
	548357	549616		+	ylbE	b4572	NO-induced DUF1116 protein	3	1	2	1	1	1	1	1	1	1
	549627	550442		+	ylbF	b0520	putative anaerobic allantoin catabolic oxamate carbamoyltransferase; DUF2877 family protein	2	1	1	2	1	1	1	1	1	1
	550439	551332		+	ybcF	b0521	putative carbonate kinase	5	3	1	2	1	1	1	1	1	1
	552594	551527	551527	-	purK	b0522	N5-carboxyaminoimidazole ribonucleotide synthase	20	20	66	35	1	1	1	1	1	1
	553100	552591		-	purE	b0523	N5-carboxyaminoimidazole ribonucleotide mutase	11	6	27	8	1	1	1	1	1	1
553942	553940	553218	553218	-	lpxH	b0524	UDP-2,3-diacylglucosamine pyrophosphohydrolase	36	23	32	41	1	1	1	1	1	1
554554	554437	553943	553943	-	ppiB	b0525	peptidyl-prolyl cis-trans isomerase B (rotamase B)	463	594	716	459	1	1	1	1	1	1
554583	554611	555996	555996	+	cysS	b0526	cysteinyl-tRNA synthetase	76	85	168	147	1	1	1	1	1	1
	556553	556032		-	ybcI	b0527	DUF457 family inner membrane protein	2	2	0	0	1	1	1	1	1	1
556873	556873	556661	556661	-	ybcJ	b0528	ribosome-associated protein; putative RNA-binding protein	86	34	28	34	1	1	1	1	1	1
557767	557741	556875	556874	-	folD	b0529	bifunctional 5,10-methylene-tetrahydrofolate dehydrogenase/ 5,10-methylene-tetrahydrofolate cyclohydrolase	134	119	154	94	1	1	1	1	1	1
	558212	558754		+	sfmA	b0530	FimA homolog, function unknown	1	0	0	4	1	1	1	1	1	1
	558974	559666		+	sfmC	b0531	putative periplasmic pilus chaperone	2	0	0	1	1	1	1	1	1	1
	559697	562300		+	sfmD	b0532	putative outer membrane export usher protein	2	1	0	0	1	1	1	1	1	1
	562336	563319		+	sfmH	b0533	FimA homolog, function unknown	5	2	0	0	1	1	1	1	1	1
	563330	563845		+	sfmF	b0534	FimA homolog, function unknown	3	1	1	0	1	1	1	1	1	1
	564480	563848		-	sfmZ	b0535	response regulator family protein	2	1	1	0	1	1	1	1	1	1
564723			564799	+	argU	b0536	Arg tRNA	39	21	42	63	1	1	1	1	1	1
566005	565978	564815	564802	-	intD	b0537	DLP12 prophage; putative phage integrase	54	72	32	27	1	1	1	1	1	1
	566842	567141		+	insE1	b0540	IS3 transposase A	27	31	40	17	1	1	1	1	1	1
	567138	568004		+	insF1	b0541	IS3 transposase B	5	3	2	5	1	1	1	1	1	1
568312	568315	568647	568647	+	emrE	b0543	DLP12 prophage; multidrug resistance protein	25	17	50	52	1	1	1	1	1	1
	568902	570428		+	ybcK	b0544	DLP12 prophage; putative recombinase	3	1	2	0	1	1	1	1	1	1
	570893	571444		+	ybcL	b0545	inactive polymorphonuclear leukocyte migration suppressor; DLP12 prophage; secreted protein, UPF0098 family	4	6	3	3	1	1	1	1	1	1
	571454	572251		+	ybcM	b0546	DLP12 prophage; putative DNA-binding transcriptional regulator	13	17	4	7	1	1	1	1	1	1
	572368	572469		+	ylcH	b4588	uncharacterized protein, DLP12 prophage	6	5	0	0	1	1	1	1	1	1
	572466	572921		+	ybcN	b0547	DLP12 prophage; uncharacterized protein	4	1	2	1	1	1	1	1	1	1
	572921	573091		+	ninE	b0548	DLP12 prophage; conserved protein	4	2	0	0	1	1	1	1	1	1
	573084	573374		+	ybcO	b0549	DLP12 prophage; uncharacterized protein	2	0	0	0	1	1	1	1	1	1
	573371	573733		+	rusA	b0550	DLP12 prophage; endonuclease RUS	2	1	0	0	1	1	1	1	1	1
	573730	573870		+	ylcG	b4509	uncharacterized protein, DLP12 prophage	1	0	0	0	1	1	1	1	1	1
	573956	574339		+	quuD	b0551	DLP12 prophage; putative antitermination protein	10	5	0	2	1	1	1	1	1	1
573990			573978	-	-	predicted RNA	antisense: quuD	13	170	0	8	5.83e-30	1	1	1	0.967758	1
575753	575753	574737	574692	-	insH1	b0552	IS5 transposase and trans-activator	154	169	78	95	1	1	1	1	1	1
576870			575815	-	-	predicted RNA	-	1043	1132	123	155	1	0.92578	1	1	1	1
	577398	577613		+	essD	b0554	DLP12 prophage; putative phage lysis protein	26	22	9	4	1	1	1	1	1	1
	577613	578110		+	rrrD	b0555	DLP12 prophage; putative lysozyme	11	11	6	5	1	1	1	1	1	1
	578107	578568		+	rzpD	b0556	DLP12 prophage; putative murein endopeptidase	3	2	2	0	1	1	1	1	1	1
	578327	578509		+	rzoD	b4510	DLP12 prophage; putative lipoprotein	4	3	5	1	1	1	1	1	1	1
578906	578893	578600	578600	-	borD	b0557	DLP12 prophage; putative lipoprotein	318	289	391	141	1	1	1	1	1	1
	579594	579184		-	ybcV	b0558	DLP12 prophage; uncharacterized protein	1	1	1	0	1	1	1	1	1	1
579753			579804	+	-	predicted RNA	-	120	263	25	72	1	1	1	1	1	1
	579880	580086	580086	+	ybcW	b0559	DLP12 prophage; uncharacterized protein	15	17	2	9	1	1	1	1	1	1
	580445	580251		-	ylcI	b4589	DUF3950 family protein, DLP12 prophage	5	3	0	2	1	1	1	1	1	1
	580834	581379		+	nohD	b0560	DLP12 prophage; DNA packaging protein	2	3	1	5	1	1	1	1	1	1
	583681	584430		+	appY	b0564	global transcriptional activator; DLP12 prophage	7	7	2	4	1	1	1	1	1	1
585656	585633	584680	584680	-	ompT	b0565	DLP12 prophage; outer membrane protease VII (outer membrane protein 3b)	1812	2380	1905	1950	1	1	1	1	1	1
586057			586101	+	pauD	b4635	Xaa tRNA	7	0	0	0	1	1	1	1	1	1
	586908	586147		-	envY	b0566	porin thermoregulatory transcriptional activator	3	3	0	0	1	1	1	1	1	1
	587981	587091		-	ybcH	b0567	PRK09936 family protein	9	5	11	16	1	1	1	1	1	1
	590954	587982		-	nfrA	b0568	bacteriophage N4 receptor, outer membrane subunit	15	11	24	18	1	1	1	1	1	1
	593178	590941		-	nfrB	b0569	bacteriophage N4 receptor, inner membrane subunit	5	4	7	5	1	1	1	1	1	1
	594770	593328		-	cusS	b0570	sensory histidine kinase in two-component regulatory system with CusR, senses copper ions	10	8	18	11	1	1	1	1	1	1
	595443	594760		-	cusR	b0571	response regulator in two-component regulatory system with CusS	15	10	14	14	1	1	1	1	1	1
	595600	596973		+	cusC	b0572	copper/silver efflux system, outer membrane component	1	0	1	0	1	1	1	1	1	1
597043			596981	-	-	predicted RNA	-	1433	1207	303	315	1	1	1	1	1	1
	597131	597463		+	cusF	b0573	periplasmic copper- and silver-binding protein	10	5	6	3	1	1	1	1	1	1
	597479	598702		+	cusB	b0574	copper/silver efflux system, membrane fusion protein	1	0	1	1	1	1	1	1	1	1
	598714	601857		+	cusA	b0575	copper/silver efflux system, membrane component	3	2	3	4	1	1	1	1	1	1
601931	601959	603335	603335	+	pheP	b0576	phenylalanine transporter	25	15	47	42	1	1	1	1	1	1
604685	604663	603416	603416	-	ybdG	b0577	mechanosensitive channel protein, miniconductance	38	39	34	63	1	1	1	1	1	1
605445	605424	604771	604771	-	nfsB	b0578	dihydropteridine reductase, NAD(P)H-dependent, oxygen-insensitive	182	165	158	186	1	1	1	1	1	1
605898	605886	605518	605518	-	ybdF	b0579	DUF419 family protein	52	57	26	35	1	1	1	1	1	1
	606199	605951		-	ybdJ	b0580	DUF1158 family putative inner membrane protein	8	9	20	8	1	1	1	1	1	1
	607383	606265	606265	-	ybdK	b0581	weak gamma-glutamyl:cysteine ligase	27	30	6	18	1	1	1	1	1	1
607734			607792	+	sokE	b4700	-	2	3	8	0	1	1	1	1	1	1
	607836	607988		+	hokE	b4415	toxic polypeptide, small	4	5	3	2	1	1	1	1	1	1
608032	608065	609177	609191	+	insL1	b0582	IS186 transposase	72	72	200	134	1	1	1	1	1	1
	610079	609459		-	entD	b0583	phosphopantetheinyltransferase component of enterobactin synthase multienzyme complex	6	3	4	1	1	1	1	1	1	1
	612494	610254		-	fepA	b0584	iron-enterobactin outer membrane transporter	2	2	1	1	1	1	1	1	1	1
	612737	613939		+	fes	b0585	enterobactin/ferric enterobactin esterase	3	2	1	3	1	1	1	1	1	1
	613942	614160		+	ybdZ	b4511	stimulator of EntF adenylation activity, MbtH-like	1	0	2	13	1	1	1	1	1	1
	614157	618038		+	entF	b0586	enterobactin synthase multienzyme complex component, ATP-dependent	4	3	3	6	1	1	1	1	1	1
	618254	619387		+	fepE	b0587	regulator of length of O-antigen component of lipopolysaccharide chains	2	0	0	0	1	1	1	1	1	1
	620199	619384		-	fepC	b0588	iron-enterobactin transporter subunit	5	5	12	13	1	1	1	1	1	1
	621188	620196		-	fepG	b0589	iron-enterobactin transporter subunit	2	1	2	6	1	1	1	1	1	1
	622189	621185		-	fepD	b0590	iron-enterobactin transporter subunit	2	0	0	0	1	1	1	1	1	1
	622300	623550		+	entS	b0591	enterobactin exporter, iron-regulated	3	2	12	21	1	1	1	1	0.00466461	1
	624510	623554		-	fepB	b0592	iron-enterobactin transporter subunit	6	7	13	20	1	1	1	1	1	1
	626070	627680		+	entE	b0594	2,3-dihydroxybenzoate-AMP ligase component of enterobactin synthase multienzyme complex	3	2	4	8	1	1	1	1	1	1
	627694	628551		+	entB	b0595	isochorismatase	3	2	3	1	1	1	1	1	1	1
	628551	629297		+	entA	b0596	2,3-dihydro-2,3-dihydroxybenzoate dehydrogenase	5	3	1	8	1	1	1	1	1	1
	629300	629713		+	entH	b0597	enterobactin synthesis proofreading thioesterase	9	10	3	12	1	1	1	1	1	1
629867			629893	+	-	predicted RNA	-	841	1053	155	529	1	1	1	1	1	1
632009			632089	+	-	predicted RNA	-	430	387	37	90	1	1	1	1	1	1
	632182	632379	632379	+	ybdD	b4512	DUF466 family protein	53	55	3	15	1	1	1	0.86029	1	1
633477	633477	632389	632389	-	ybdH	b0599	putative oxidoreductase	28	31	20	29	1	1	1	1	1	1
	633586	634746		+	ybdL	b0600	methionine aminotransferase, PLP-dependent	10	9	11	12	1	1	1	1	1	1
	635376	634747		-	ybdM	b0601	Spo0J family protein, ParB-like nuclease domain	8	6	7	9	1	1	1	1	1	1
	636569	635349		-	ybdN	b0602	PAPS reductase-like domain protein	5	3	4	0	1	1	1	1	1	1
	637618	636716		-	ybdO	b0603	putative DNA-binding transcriptional regulator	4	1	4	0	1	1	1	1	1	1
638595	638573	637827	637827	-	dsbG	b0604	thiol:disulfide interchange protein, periplasmic	57	70	58	47	1	1	1	1	1	1
638638			638683	+	-	predicted RNA	-	127	186	88	185	1	1	1	1	1	1
638697	638945	639508	639537	+	ahpC	b0605	alkyl hydroperoxide reductase, C22 subunit	1711	1886	1306	1220	1	1	1	1	1	1
638988			638942	-	-	predicted RNA	antisense: ahpC	278	213	29	74	1	1	1	1	1	1
639115			639091	-	-	predicted RNA	antisense: ahpC	138	213	91	41	1	1	1	1	1	1
639698	639753	641318	641318	+	ahpF	b0606	alkyl hydroperoxide reductase, F52a subunit, FAD/NAD(P)-binding	373	374	384	282	1	1	1	1	1	1
641887	641867	641439	641439	-	uspG	b0607	universal stress protein UP12	231	223	116	107	1	1	1	1	1	1
	642088	643326		+	ybdR	b0608	putative Zn-dependent NAD(P)-binding oxidoreductase	8	9	9	7	1	1	1	1	1	1
643995	643967	643557	643557	-	rnk	b0610	regulator of nucleoside diphosphate kinase	95	83	36	37	1	1	1	1	1	1
645003	645003	644197	644197	-	rna	b0611	ribonuclease I	70	82	63	43	1	1	1	1	1	1
	646580	645117		-	citT	b0612	citrate:succinate antiporter	2	1	0	0	1	1	1	1	1	1
	647509	646631		-	citG	b0613	2-(5''-triphosphoribosyl)-3'-dephosphocoenzyme-A synthase	1	0	0	1	1	1	1	1	1	1
	648035	647484		-	citX	b0614	apo-citrate lyase phosphoribosyl-dephospho-CoA transferase	0	0	3	0	1	1	1	1	1	1
	649571	648039		-	citF	b0615	citrate lyase, citrate-ACP transferase (alpha) subunit	1	0	0	0	1	1	1	1	1	1
	650490	649582		-	citE	b0616	citrate lyase, citryl-ACP lyase (beta) subunit	2	0	0	0	1	1	1	1	1	1
	650783	650487		-	citD	b0617	citrate lyase, acyl carrier (gamma) subunit	1	0	0	0	1	1	1	1	1	1
	651856	650798		-	citC	b0618	[citrate [pro-3S]-lyase] ligase	2	1	0	0	1	1	1	1	1	1
	652235	653893		+	citA	b0619	sensory histidine kinase in two-component regulatory system with CitB	13	13	14	9	1	1	1	1	1	1
	653862	654542		+	citB	b0620	response regulator in two-component regulatory system with CitA	10	10	18	22	1	1	1	1	1	1
	655968	654583		-	dcuC	b0621	anaerobic C4-dicarboxylate transport	2	1	1	2	1	1	1	1	1	1
	656557	657117		+	pagP	b0622	phospholipid:lipid A palmitoyltransferase	4	3	1	0	1	1	1	1	1	1
657234	657292	657501	657501	+	cspE	b0623	constitutive cold shock family transcription antitermination protein; negative regulator of cspA transcription; RNA melting protein; ssDNA-binding protein	1474	1277	1066	890	1	1	1	1	1	1
	657938	657555	657555	-	flc	b0624	fluoride efflux channel, dual topology membrane protein	21	16	20	19	1	1	1	1	1	1
658895	658947	659150	659150	+	tatE	b0627	TatABCE protein translocation system subunit	405	349	283	413	1	1	1	1	1	1
660266	660216	659251	659251	-	lipA	b0628	lipoate synthase	113	167	98	139	1	1	1	1	1	1
	661378	660425		-	ybeF	b0629	LysR family putative transcriptional regulator	4	3	12	1	1	1	1	1	1	1
662376	662278	661637	661637	-	lipB	b0630	octanoyltransferase; octanoyl-[ACP]:protein N-octanoyltransferase	97	119	266	224	1	1	1	1	1	1
662657	662642	662379	662379	-	ybeD	b0631	UPF0250 family protein	139	163	679	611	1	0.734404	1	0.818257	1	1
662702			662658	-	-	predicted RNA	-	57	52	596	392	1	0.000716	0.384245	8.61e-11	0.00119288	1
663976	663963	662752	662752	-	dacA	b0632	D-alanyl-D-alanine carboxypeptidase (penicillin-binding protein 5)	99	102	140	98	1	1	1	1	1	1
665190	665190	664102	664098	-	rlpA	b0633	septal ring protein, suppressor of prc, minor lipoprotein	86	76	133	105	1	1	1	1	1	1
666314	666313	665201	665191	-	mrdB	b0634	cell wall shape-determining protein	127	138	331	352	1	1	1	1	1	1
668217	668217	666316	666316	-	mrdA	b0635	transpeptidase involved in peptidoglycan synthesis (penicillin-binding protein 2)	39	38	126	80	1	1	1	1	1	1
668715	668715	668248	668246	-	rlmH	b0636	23S rRNA m(3)Psi1915 pseudouridine methyltransferase, SAM-dependent	80	65	128	81	1	1	1	1	1	1
669081	669036	668719	668716	-	rsfS	b0637	ribosomal silencing factor	157	127	312	214	1	1	1	1	1	1
669907	669907	669296	669296	-	cobC	b0638	putative alpha-ribazole-5'-P phosphatase	21	20	55	28	1	1	1	1	1	1
670573	670572	669931	669931	-	nadD	b0639	nicotinic acid mononucleotide adenylyltransferase, NAD(P)-dependent	52	65	145	77	1	1	1	1	1	1
	671605	670574	670574	-	holA	b0640	DNA polymerase III, delta subunit	114	90	144	119	1	1	1	1	1	1
672200	672186	671605		-	lptE	b0641	LPS assembly OM complex LptDE, lipoprotein component	155	121	143	178	1	1	1	1	1	1
674881	674783	672201	672201	-	leuS	b0642	leucyl-tRNA synthetase	298	317	401	462	1	1	1	1	1	1
674093			674143	+	-	predicted RNA	antisense: leuS	200	162	340	327	1	1	1	1	1	1
674996	675018	675500	675501	+	ybeL	b0643	DUF1451 family protein	501	892	90	146	1	1	1	0.768537	1	1
	676547	675570		-	ybeQ	b0644	Sel1 family TPR-like repeat protein	6	5	3	0	1	1	1	1	1	1
	676711	677418		+	ybeR	b0645	uncharacterized protein	1	0	1	3	1	1	1	1	1	1
	677415	678842		+	djlB	b0646	putative HscC co-chaperone, uncharacterized J domain-containing protein	4	0	1	0	1	1	1	1	1	1
	679406	678852		-	ybeT	b0647	Sel1 family TPR-like repeat protein	6	2	0	3	1	1	1	1	1	1
	679508	680215		+	ybeU	b0648	DUF1266 family protein	7	2	4	0	1	1	1	1	1	1
679632			679582	-	-	predicted RNA	antisense: ybeU	5	1474	0	0	0	1	1	0	0	1
	680212	681663		+	djlC	b0649	J domain-containing HscC co-chaperone; Hsc56	5	5	5	3	1	1	1	1	1	1
	683393	681723	681723	-	hscC	b0650	Hsp70 family chaperone Hsc62, binds to RpoD and inhibits transcription	21	15	2	1	1	1	1	1	1	1
684429	684412	683477	683477	-	rihA	b0651	ribonucleoside hydrolase 1	362	466	33	48	1	1	1	1	1	1
	685255	684530	684530	-	gltL	b0652	glutamate, aspartate ABC transporter ATP-binding subunit	33	35	18	21	1	1	1	1	1	1
	685929	685255		-	gltK	b0653	glutamate, aspartate ABC transporter permease subunit	14	21	14	22	1	1	1	1	1	1
686669	686669	685929		-	gltJ	b0654	glutamate, aspartate ABC transporter permease subunit	14	13	3	8	1	1	1	1	1	1
686836			686782	-	-	predicted RNA	-	480	191	65	36	1	1	1	1	1	1
687747	687747	686839	686839	-	gltI	b0655	glutamate, aspartate binding protein, periplasmic; part of GltJKLI ABC transporter	78	106	43	49	1	1	1	1	1	1
689013	689013	687997	687952	-	insH1	b0656	IS5 transposase and trans-activator	152	170	74	88	1	1	1	1	1	1
690881	690881	689343	689343	-	lnt	b0657	apolipoprotein N-acyltransferase	41	30	118	61	1	1	1	1	1	1
691784	691784	690906	690906	-	ybeX	b0658	putative ion transport	340	327	811	606	1	1	1	1	1	1
	692341	691874	691785	-	ybeY	b0659	ssRNA-specific endoribonuclease; co-endoribonuclease working with RNase R in 16S rRNA 3' end maturation and quality control; rRNA transcription antitermination factor	283	316	1070	685	1	1	1	1	1	1
693452	693378	692338		-	ybeZ	b0660	PhoH-like heat shock protein	235	217	870	665	1	1	1	1	1	1
693469			693453	-	-	predicted RNA	-	61	31	666	270	1	0.0012246	1	2.92e-58	1.48e-06	1
694992	694955	693531	693505	-	miaB	b0661	tRNA-i(6)A37 methylthiotransferase	83	74	253	223	1	1	1	1	1	1
695081	695101	696276	696276	+	ubiF	b0662	2-octaprenyl-3-methyl-6-methoxy-1,4-benzoquinol oxygenase	102	94	47	52	1	1	1	1	1	1
696616			696542	-	glnV	b0665	Gln tRNA	1124	538	886	1481	1	1	1	1	1	1
696740			696664	-	metU	b0666	Met tRNA	2371	1493	5571	2953	1	1	1	1	1	1
696830			696756	-	glnW	b0668	Gln tRNA	1805	913	3252	2072	1	1	1	1	1	1
696939			696865	-	glnU	b0670	Gln tRNA	2407	1169	4658	2998	1	1	1	1	1	1
696953			696983	+	-	predicted RNA	antisense: leuW	188	50	46	40	0.0152256	1	1	1	1	1
699196	699177	697513	697513	-	asnB	b0674	asparagine synthetase B	62	68	57	55	1	1	1	1	1	1
700335	700326	699574	699574	-	umpH	b0675	UMP phosphatase	316	258	346	354	1	1	1	1	1	1
701595	701594	700374	700345	-	nagC	b0676	N-acetylglucosamine-inducible nag divergent operon transcriptional repressor	199	209	144	125	1	1	1	1	1	1
703706	703611	702811	702757	-	nagB	b0678	glucosamine-6-phosphate deaminase	303	412	53	53	1	1	1	1	1	1
703849	703944	705890	705890	+	nagE	b0679	fused N-acetyl glucosamine specific PTS enzyme: IIC, IIB, and IIA components	593	596	41	88	1	1	1	1	1	1
706063	706093	707757	707760	+	glnS	b0680	glutamyl-tRNA synthetase	254	258	406	388	1	1	1	1	1	1
708236			708309	+	-	predicted RNA	-	1037	427	154	247	1	1	1	1	1	1
	708334	709740	709740	+	chiP	b0681	chitoporin, uptake of chitosugars	23	28	1	7	1	1	1	1	1	1
	709790	710116		+	chiQ	b0682	chitosugar-induced verified lipoprotein	7	6	1	1	1	1	1	1	1	1
	710646	710200	710200	-	fur	b0683	ferric iron uptake regulon transcriptional repressor; autorepressor	302	309	366	241	1	1	1	1	1	1
710813	710725	710639		-	uof	b4637	ryhB-regulated fur leader peptide	772	752	880	685	1	1	1	1	1	1
710863			710814	-	-	predicted RNA	-	103	161	889	399	1	0.0286595	1	0.183424	1	1
711522	711465	710935	710883	-	fldA	b0684	flavodoxin 1	345	355	567	400	1	1	1	1	1	1
711573			711551	-	-	predicted RNA	-	43	18	333	221	0.776044	0.23648	1	1.1e-41	1.1e-15	1
711950	711898	711605	711605	-	ybfE	b0685	LexA-regulated protein, CopB family	63	67	169	35	1	1	1	1	1	1
712833	712802	712038	712038	-	ybfF	b0686	acyl-CoA esterase	55	61	65	76	1	1	1	1	1	1
712853	712987	713532	713557	+	seqA	b0687	negative modulator of initiation of replication	444	448	500	385	1	1	1	1	1	1
713558	713558	715198	715198	+	pgm	b0688	phosphoglucomutase	318	264	240	258	1	1	1	1	1	1
715166			715116	-	-	predicted RNA	antisense: pgm	284	97	58	93	0.517482	1	1	1	1	1
	715412	715906		+	ybfP	b0689	lipoprotein	10	3	10	0	1	1	1	1	1	1
	718265	716946		-	potE	b0692	putrescine/proton symporter: putrescine/ornithine antiporter	2	2	1	1	1	1	1	1	1	1
	720460	718262		-	speF	b0693	ornithine decarboxylase isozyme, inducible	3	1	1	1	1	1	1	1	1	1
	720583	720840		+	ybfK	b4590	uncharacterized protein	5	0	0	0	1	1	1	1	1	1
	721733	721056		-	kdpE	b0694	response regulator in two-component regulatory system with KdpD	16	12	20	18	1	1	1	1	1	1
	724414	721730		-	kdpD	b0695	fused sensory histidine kinase in two-component regulatory system with KdpE: signal sensing protein	19	14	17	21	1	1	1	1	1	1
	724979	724407		-	kdpC	b0696	potassium translocating ATPase, subunit C	8	5	14	6	1	1	1	1	1	1
	727036	724988		-	kdpB	b0697	potassium translocating ATPase, subunit B	5	4	5	4	1	1	1	1	1	1
	728732	727059		-	kdpA	b0698	potassium translocating ATPase, subunit A	4	3	6	6	1	1	1	1	1	1
	728821	728732		-	kdpF	b4513	potassium ion accessory transporter subunit	11	5	6	19	1	1	1	1	1	1
	729134	729340	729340	+	ybfA	b0699	DUF2517 family protein	65	52	70	24	1	1	1	1	1	1
	729583	733776		+	rhsC	b0700	Rhs family putative polymorphic toxin	5	4	5	5	1	1	1	1	1	1
	733776	734102		+	ybfB	b0702	putative membrane protein	3	0	2	0	1	1	1	1	1	1
	735650	736219		+	ybfC	b0704	putative periplasmic protein	4	2	2	0	1	1	1	1	1	1
	738092	738853		+	ybfD	b0706	H repeat-associated putative transposase	3	1	2	4	1	1	1	1	1	1
	739001	739510		+	ybgA	b0707	DUF1722 family protein	15	10	5	1	1	1	1	1	1	1
	739507	740925	740925	+	phr	b0708	deoxyribodipyrimidine photolyase, FAD-binding	25	24	17	17	1	1	1	1	1	1
	742556	741075		-	dtpD	b0709	dipeptide and tripeptide permease D	4	3	3	0	1	1	1	1	1	1
742797	742827	743570	743583	+	ybgI	b0710	NIF3 family metal-binding protein	405	374	165	209	1	1	1	1	1	1
743585	743593	744249		+	ybgJ	b0711	putative allophanate hydrolase, subunit 1	207	214	129	94	1	1	1	1	1	1
	744243	745175		+	ybgK	b0712	putative allophanate hydrolase, subunit 2	206	196	113	125	1	1	1	1	1	1
	745165	745899	745914	+	ybgL	b0713	UPF0271 family protein	178	125	130	104	1	1	1	1	1	1
745935	745935	746726	746762	+	nei	b0714	endonuclease VIII/ 5-formyluracil/5-hydroxymethyluracil DNA glycosylase	114	114	135	96	1	1	1	1	1	1
	747769	746723		-	abrB	b0715	regulator of aidB expression; inner membrane protein	9	5	4	7	1	1	1	1	1	1
	748982	747921		-	ybgO	b0716	putative fimbrial protein	0	0	0	2	1	1	1	1	1	1
	749707	748979		-	ybgP	b0717	putative periplasmic pilin chaperone	1	0	0	0	1	1	1	1	1	1
	752169	749722		-	ybgQ	b0718	putative outer membrane protein	2	1	0	0	1	1	1	1	1	1
	752795	752229		-	ybgD	b0719	putative fimbrial-like adhesin protein	3	1	0	2	1	1	1	1	1	1
754468	754468	753185	753185	-	gltA	b0720	citrate synthase	359	438	55	61	1	1	1	1	1	1
754973	755177	755566		+	sdhC	b0721	succinate dehydrogenase, membrane subunit, binds cytochrome b556	242	284	257	224	1	1	1	1	1	1
	755560	755907		+	sdhD	b0722	succinate dehydrogenase, membrane subunit, binds cytochrome b556	261	324	279	281	1	1	1	1	1	1
	755907	757673	757673	+	sdhA	b0723	succinate dehydrogenase, flavoprotein subunit	449	595	275	333	1	1	1	1	1	1
757674	757689	758405	758405	+	sdhB	b0724	succinate dehydrogenase, FeS subunit	623	622	293	468	1	1	1	1	1	1
758558			758654	+	-	predicted RNA	-	2384	1565	565	188	1	1	0.0509166	1	1	1
762991			763013	+	-	predicted RNA	-	2319	1967	843	604	1	1	1	1	1	1
754690			754488	-	-	predicted RNA	-	1362	1484	148	85	1	1	0.00457051	1	0.0298367	1
757800			757772	-	-	predicted RNA	antisense: sdhB	98	195	83	19	1	1	1	1	1	1
758953			758936	-	-	predicted RNA	antisense: sucA	193	156	27	20	1	1	1	1	1	1
759068			759053	-	-	predicted RNA	antisense: sucA	209	268	150	230	1	1	1	1	1	1
759233			759186	-	-	predicted RNA	antisense: sucA	72	246	50	86	1	1	1	1	1	1
761532			761482	-	-	predicted RNA	antisense: sucA sucB	295	165	59	61	1	1	1	1	1	1
764032			763984	-	-	predicted RNA	antisense: sucC	219	136	58	20	1	1	1	1	1	1
765875	765875	765153	765153	-	mngR	b0730	Transcriptional repressor for the mannosyl-D-glycerate catabolic operon	25	31	23	45	1	1	1	1	1	1
	765984	767960		+	mngA	b0731	fused 2-O-a-mannosyl-D-glycerate specific PTS enzymes: IIA component/IIB component/IIC component	2	1	0	1	1	1	1	1	1	1
	767978	770611		+	mngB	b0732	alpha-mannosidase	10	9	7	11	1	1	1	1	1	1
771175	771458	773026	773026	+	cydA	b0733	cytochrome d terminal oxidase, subunit I	2911	2681	694	1193	1	1	1	1	1	1
773027	773042	774181	774195	+	cydB	b0734	cytochrome d terminal oxidase, subunit II	1274	1061	310	374	1	1	1	1	1	1
774196	774196	774309		+	cydX	b4515	cytochrome d (bd-I) ubiquinol oxidase subunit X	767	448	139	265	1	1	1	1	1	1
	774309	774602	774602	+	ybgE	b0735	putative inner membrane protein in cydABX-ybgE operon	155	183	44	52	1	1	1	1	1	1
774733	774752	775156		+	ybgC	b0736	acyl-CoA thioester hydrolase	47	45	125	78	1	1	1	1	1	1
	775153	775845	775848	+	tolQ	b0737	membrane spanning protein in TolA-TolQ-TolR complex	109	127	404	282	1	1	1	1	1	1
775849	775849	776277	776283	+	tolR	b0738	membrane spanning protein in TolA-TolQ-TolR complex	123	108	224	263	1	1	1	1	1	1
776294			776341	+	-	predicted RNA	-	68	95	316	386	1	1	1	1	1	1
776342	776342	777607	777648	+	tolA	b0739	membrane anchored protein in TolA-TolQ-TolR complex	62	62	122	86	1	1	1	1	1	1
777649			777701	+	-	predicted RNA	-	837	484	436	567	1	1	1	1	1	1
771286			771203	-	-	predicted RNA	-	134	160	9	7	1	1	1	0.79954	0.967391	1
771392			771342	-	-	predicted RNA	-	272	255	0	0	1	0.0155731	6e-19	5.03e-10	0	1
771613			771564	-	-	predicted RNA	antisense: cydA	220	162	6	14	1	0.683995	1	0.69422	1	1
771824			771760	-	-	predicted RNA	antisense: cydA	285	329	276	13	1	1	1	1	0.925452	1
771956			771905	-	-	predicted RNA	antisense: cydA	269	212	37	44	1	1	1	1	1	1
772316			772266	-	-	predicted RNA	antisense: cydA	179	97	29	53	1	1	1	1	1	1
773032			772982	-	-	predicted RNA	antisense: cydA	214	136	33	123	1	1	1	1	1	1
773211			773165	-	-	predicted RNA	antisense: cydB	190	71	23	88	1	1	1	1	1	1
777740	777740	779032	779066	+	tolB	b0740	periplasmic protein	633	960	1005	902	1	1	1	1	1	1
779067	779067	779588	779588	+	pal	b0741	peptidoglycan-associated outer membrane lipoprotein	909	933	824	936	1	1	1	1	1	1
779371			779333	-	-	predicted RNA	antisense: pal	237	200	231	276	1	1	1	1	1	1
779490			779477	-	-	predicted RNA	antisense: pal	121	126	355	182	1	1	1	1	1	1
779589	779598	780389	780390	+	ybgF	b0742	periplasmic TolA-binding protein	305	272	337	255	1	1	1	1	1	1
781577			781652	+	lysQ	b0749	Lys tRNA	444	215	1024	611	1	1	1	0.510169	1	1
	782085	783128		+	nadA	b0750	quinolinate synthase, subunit A	22	27	14	20	1	1	1	1	1	1
783166	783166	783885	783885	+	pnuC	b0751	nicotinamide riboside transporter	28	23	8	8	1	1	1	1	1	1
	784823	783882	783882	-	zitB	b0752	zinc efflux system	21	22	11	20	1	1	1	1	1	1
785317	785317	784937	784937	-	ybgS	b0753	putative periplasmic protein	29	42	16	50	1	1	1	1	1	1
785615	785633	786685	786685	+	aroG	b0754	3-deoxy-D-arabino-heptulosonate-7-phosphate synthase, phenylalanine repressible	251	202	141	158	1	1	1	1	1	1
787671	787595	786843	786843	-	gpmA	b0755	phosphoglyceromutase 1	1369	1710	886	1004	1	1	1	1	1	1
	788837	787797	787797	-	galM	b0756	aldose 1-epimerase; type-1 mutarotase	218	194	141	130	1	1	1	1	1	1
789979	789979	788831		-	galK	b0757	galactokinase	386	384	199	166	1	1	1	1	1	1
791029	791029	789983	789983	-	galT	b0758	galactose-1-phosphate uridylyltransferase	461	362	255	194	1	1	1	1	1	1
792075	792055	791039	791030	-	galE	b0759	UDP-galactose-4-epimerase	379	377	232	293	1	1	1	1	1	1
	793788	792316	792316	-	modF	b0760	fused molybdate transporter subunits of ABC superfamily: ATP-binding components	43	41	19	24	1	1	1	1	1	1
794644	794644	793856	793856	-	modE	b0761	transcriptional repressor for the molybdenum transport operon modABC	61	68	43	36	1	1	1	1	1	1
	794773	794922	794922	+	acrZ	b0762	AcrAB-TolC efflux pump accessory protein, membrane-associated	24	10	6	1	1	1	1	1	1	1
795076	795089	795862		+	modA	b0763	molybdate transporter subunit	91	76	80	34	1	1	1	1	1	1
	795862	796551	796551	+	modB	b0764	molybdate transporter subunit	22	16	10	8	1	1	1	1	1	1
	796554	797612		+	modC	b0765	molybdate transporter subunit	19	12	5	10	1	1	1	1	1	1
798433	798431	797613	797613	-	ybhA	b0766	pyridoxal phosphate (PLP) phosphatase	35	31	61	46	1	1	1	1	1	1
798304			798354	+	-	predicted RNA	antisense: ybhA	299	193	110	352	1	1	1	1	1	1
798524	798586	799581	799581	+	pgl	b0767	6-phosphogluconolactonase	156	144	65	89	1	1	1	1	1	1
	800575	799622		-	ybhD	b0768	putative DNA-binding transcriptional regulator	2	1	1	1	1	1	1	1	1	1
	800759	801811		+	ybhH	b0769	putative PrpF family isomerase	1	0	0	0	1	1	1	1	1	1
	801887	803320		+	ybhI	b0770	putative transporter	1	0	1	0	1	1	1	1	1	1
803386			803327	-	-	predicted RNA	-	1215	997	326	279	1	1	1	1	1	1
	803503	805764		+	ybhJ	b0771	putative hydratase	3	1	1	2	1	1	1	1	1	1
807281	807281	805998	805998	-	ybhC	b0772	acyl-CoA thioesterase, lipoprotein	103	111	168	172	1	1	1	1	1	1
	807909	807433		-	ybhB	b0773	kinase inhibitor homolog, UPF0098 family	16	10	4	12	1	1	1	1	1	1
	809257	807968		-	bioA	b0774	7,8-diaminopelargonic acid synthase, PLP-dependent	2	2	5	5	1	1	1	1	1	1
	809344	810384		+	bioB	b0775	biotin synthase	7	7	7	9	1	1	1	1	1	1
	810381	811535		+	bioF	b0776	8-amino-7-oxononanoate synthase	1	1	1	1	1	1	1	1	1	1
	811522	812277		+	bioC	b0777	malonyl-ACP O-methyltransferase, SAM-dependent	7	2	6	12	1	1	1	1	1	1
	812270	812947		+	bioD	b0778	dethiobiotin synthetase	7	4	9	8	1	1	1	1	1	1
813497	813526	815547	815561	+	uvrB	b0779	excinulease of nucleotide excision repair, DNA damage recognition component	113	138	112	149	1	1	1	1	1	1
816647	816647	815739	815739	-	ybhK	b0780	putative NAD(P)-binding transferase	36	31	44	30	1	1	1	1	1	1
816914	817044	818033	818041	+	moaA	b0781	molybdopterin biosynthesis protein A	51	55	106	163	1	1	1	1	1	1
818055	818055	818567	818569	+	moaB	b0782	inactive molybdopterin adenylyltransferase	52	51	59	78	1	1	1	1	1	1
818570	818570	819055		+	moaC	b0783	molybdopterin biosynthesis, protein C	71	76	93	108	1	1	1	1	1	1
	819048	819293	819294	+	moaD	b0784	molybdopterin synthase, small subunit	50	57	66	67	1	1	1	1	1	1
819295	819295	819747	819747	+	moaE	b0785	molybdopterin synthase, large subunit	69	54	71	54	1	1	1	1	1	1
819872	819884	820588	820622	+	ybhL	b0786	UPF0005 family inner membrane protein	137	151	110	111	1	1	1	1	1	1
	820793	821506		+	ybhM	b0787	UPF0005 family inner membrane protein	5	2	0	1	1	1	1	1	1	1
	822498	821542		-	ybhN	b0788	UPF0104 family inner membrane protein	6	4	0	0	1	1	1	1	1	1
	823739	822498		-	clsB	b0789	cardiolipin synthase 2	6	3	2	1	1	1	1	1	1	1
	824497	823736		-	ybhP	b0790	endo/exonuclease/phosphatase family protein	6	5	2	1	1	1	1	1	1	1
824624	824630	825040	825040	+	ybhQ	b0791	inner membrane protein	205	193	47	59	1	1	1	1	1	1
	826108	825002	825002	-	ybhR	b0792	inner membrane putative ABC superfamily transporter permease	18	18	15	12	1	1	1	1	1	1
	827252	826119		-	ybhS	b0793	inner membrane putative ABC superfamily transporter permease	33	31	24	23	1	1	1	1	1	1
	828981	827245		-	ybhF	b0794	putative transporter subunit of ABC superfamily: ATP-binding component	75	73	35	37	1	1	1	1	1	1
	829972	828974		-	ybhG	b0795	putative membrane fusion protein (MFP) component of efflux pump, membrane anchor	66	67	25	24	1	1	1	1	1	1
830657	830643	829972		-	ybiH	b0796	DUF1956 domain-containing tetR family putative transcriptional regulator	41	54	39	64	1	1	1	1	1	1
830795			830837	+	-	predicted RNA	-	70	61	380	147	1	1	1	0.0449927	1	1
830850	830872	832236	832236	+	rhlE	b0797	ATP-dependent RNA helicase	32	24	123	70	1	1	1	0.299452	1	1
832249			832222	-	-	predicted RNA	antisense: rhlE	143	33	9	61	0.000368	1	1	1	1	1
832950	832950	832468	832468	-	ybiA	b0798	DUF1768 family protein	63	85	14	8	1	1	1	1	1	1
833069	833070	835220	835220	+	dinG	b0799	ATP-dependent DNA helicase	98	102	99	125	1	1	1	1	1	1
835221	835248	836210	836210	+	ybiB	b0800	putative family 3 glycosyltransferase	74	65	26	37	1	1	1	1	1	1
836347	836351	837436	837436	+	ybiC	b0801	putative dehydrogenase	69	83	68	48	1	1	1	1	1	1
	837925	837665	837665	-	ybiJ	b0802	DUF1471 family putative periplasmic protein	17	12	45	18	1	1	1	1	1	1
	838456	838190	838190	-	ybiI	b0803	DksA-type zinc finger protein	12	17	7	3	1	1	1	1	1	1
	839207	838530		-	ybiX	b0804	Fe(II)-dependent oxygenase superfamily protein	7	5	7	17	1	1	1	1	1	1
	841531	839249		-	fiu	b0805	catecholate siderophore receptor Fiu	3	2	4	11	1	1	1	1	1	1
	842056	841796		-	mcbA	b0806	colanic acid mucoidy stimulation protein	14	14	12	5	1	1	1	1	1	1
842332	842332	843258	843258	+	rlmF	b0807	23S rRNA m(6)A1618 methyltransferase, SAM-dependent	28	20	36	31	1	1	1	1	1	1
	845480	843255		-	ybiO	b0808	mechanosensitive channel protein, intermediate conductance	4	4	2	0	1	1	1	1	1	1
	846463	845741	845737	-	glnQ	b0809	glutamine transporter subunit	78	62	101	174	1	1	1	1	1	1
847122	847119	846460		-	glnP	b0810	glutamine transporter subunit	60	45	103	78	1	1	1	1	1	1
847249			847185	-	-	predicted RNA	-	173	193	605	174	1	1	1	1	1	1
848047	848004	847258	847250	-	glnH	b0811	glutamine transporter subunit	235	353	260	244	1	1	1	1	1	1
848933	848911	848408	848408	-	dps	b0812	Fe-binding and storage protein; stress-inducible DNA-binding protetin	290	355	76	117	1	1	1	1	1	1
	850097	849210	849210	-	rhtA	b0813	threonine and homoserine efflux system	12	11	30	13	1	1	1	1	1	1
850210			850354	+	-	predicted RNA	-	222	149	2790	2362	1	1.82e-10	7.76e-07	3.32e-31	6.74e-21	1
850355	850450	850965	850965	+	ompX	b0814	outer membrane protein X	775	658	3114	3853	1	1	1	1	1	1
852597	852597	851014	851014	-	ybiP	b0815	putative EptAB family phosphoethanolamine transferase, inner membrane protein	19	14	34	13	1	1	1	1	1	1
853032	852997	852869	852861	-	mntS	b4705	Mn(2)-response protein, MntR-repressed	67	62	44	34	1	1	1	1	1	1
853136			853149	+	-	predicted RNA	-	38	69	331	339	1	0.0189351	0.0144399	0.259703	0.259413	1
853150	853183	853650		+	mntR	b0817	Mn(2+)-responsive manganese regulon transcriptional regulator	123	121	180	132	1	1	1	1	1	1
	853647	854765	854765	+	ybiR	b0818	putative transporter	22	15	17	14	1	1	1	1	1	1
855768	855744	854824	854824	-	ldtB	b0819	L,D-transpeptidase linking Lpp to murein	45	46	164	117	1	1	1	1	1	1
855781			855769	-	-	predicted RNA	-	26	25	362	28	1	6.63e-09	1	1.84e-24	1	1
855955	855963	857555	857555	+	ybiT	b0820	putative transporter subunit of ABC superfamily: ATP-binding component	129	136	357	323	1	1	1	1	1	1
	859061	857796	857796	-	ybiU	b0821	DUF1479 family protein	9	9	35	25	1	1	1	1	1	1
	860028	859213	859213	-	ybiV	b0822	sugar phosphatase; preference for fructose-1-P, ribose-5-P and glucose-6-P	18	15	56	17	1	1	1	1	1	1
	862606	860174		-	ybiW	b0823	putative pyruvate formate lyase	2	1	0	1	1	1	1	1	1	1
	863511	862612		-	ybiY	b0824	putative pyruvate formate lyase activating enzyme	2	0	0	1	1	1	1	1	1	1
	863642	864304		+	fsaA	b0825	fructose-6-phosphate aldolase 1	8	7	4	0	1	1	1	1	1	1
	865129	864380	864287	-	moeB	b0826	molybdopterin synthase sulfurylase	98	74	76	73	1	1	1	1	1	1
866387	866364	865129		-	moeA	b0827	molybdopterin molybdenumtransferase; molybdopterin biosynthesis protein	162	139	97	125	1	1	1	1	1	1
866553	866568	867533		+	iaaA	b0828	Isoaspartyl peptidase	76	80	145	37	1	1	1	1	1	1
	871890	872801		+	gsiD	b0832	glutathione transporter, permease component, ABC superfamily	10	6	8	5	1	1	1	1	1	1
	872979	875327	875327	+	yliE	b0833	putative membrane-anchored cyclic-di-GMP phosphodiesterase	7	5	27	10	1	1	1	0.374416	1	1
875335	875335	876663	876663	+	yliF	b0834	putative membrane-anchored diguanylate cyclase	15	7	40	31	1	1	1	0.131687	0.971081	1
878061	878035	876710	876710	-	rimO	b0835	ribosomal protein S12 methylthiotransferase; radical SAM superfamily	39	46	310	236	1	0.0136501	0.38631	0.0583464	0.73466	1
	878248	878631		+	bssR	b0836	repressor of biofilm formation by indole transport regulation	9	5	2	1	1	1	1	1	1	1
	878742	879857		+	yliI	b0837	soluble aldose sugar dehydrogenase	6	9	2	1	1	1	1	1	1	1
880502	880480	879854	879845	-	gstB	b0838	glutathione S-transferase	93	118	46	63	1	1	1	1	1	1
880690	880727	881929	881929	+	dacC	b0839	D-alanyl-D-alanine carboxypeptidase (penicillin-binding protein 6a)	129	154	72	87	1	1	1	1	1	1
882788	882734	881976	881976	-	deoR	b0840	deoxyribose-5-phosphate-inducible deoxyribose operon transcriptional repressor; repressor of nupG and tsx	41	32	53	55	1	1	1	1	1	1
883432	883388	882792	882789	-	ybjG	b0841	undecaprenyl pyrophosphate phosphatase	36	26	67	35	1	1	1	1	1	1
883673	883673	884905	884982	+	mdfA	b0842	multidrug efflux system protein	20	22	71	29	1	1	1	1	1	1
	885230	884946		-	ybjH	b0843	uncharacterized protein	12	11	10	9	1	1	1	1	1	1
	886131	885316	885316	-	ybjI	b0844	5-amino-6-(5-phospho-D-ribitylamino)uracil phosphatase; pyrimidine phosphatase; riboflavin synthesis	38	49	49	52	1	1	1	1	1	1
887339	887339	886131		-	ybjJ	b0845	putative transporter	30	29	38	65	1	1	1	1	1	1
887403	887423	887959	887962	+	rcdA	b0846	transcriptional regulator of csgD and ybiJI; autoregulator	32	33	24	35	1	1	1	1	1	1
888054			887976	-	rybB	b4417	-	6	6	4	2	1	1	1	1	1	1
889819	889819	888134	888134	-	ybjL	b0847	putative transporter	25	18	36	23	1	1	1	1	1	1
	890089	890466		+	ybjM	b0848	inner membrane protein	9	12	7	14	1	1	1	1	1	1
	890753	890496	890496	-	grxA	b0849	glutaredoxin 1, redox coenzyme for ribonucleotide reductase (RNR1a)	30	35	29	24	1	1	1	1	1	1
890893	890913	891200		+	ybjC	b0850	DUF1418 family protein	186	171	195	151	1	1	1	1	1	1
	891184	891906	891935	+	nfsA	b0851	nitroreductase A, NADPH-dependent, FMN-dependent	134	122	90	90	1	1	1	1	1	1
891940	891967	892869	892869	+	rimK	b0852	ribosomal protein S6 modification protein	67	48	69	47	1	1	1	1	1	1
892957	892957	893433	893433	+	ybjN	b0853	negative regulator of motility; multicopy suppressor of coaA(Ts)	209	242	435	265	1	1	1	1	1	1
	893784	894896		+	potF	b0854	putrescine transporter subunit: periplasmic-binding component of ABC superfamily	8	5	7	5	1	1	1	1	1	1
	894991	896124		+	potG	b0855	putrescine transporter subunit: ATP-binding component of ABC superfamily	2	2	5	3	1	1	1	1	1	1
	896134	897087		+	potH	b0856	putrescine transporter subunit: membrane component of ABC superfamily	4	2	1	2	1	1	1	1	1	1
	897084	897929		+	potI	b0857	putrescine transporter subunit: membrane component of ABC superfamily	5	2	3	2	1	1	1	1	1	1
	897989	898477	898477	+	ybjO	b0858	DUF2593 family inner membrane protein	15	9	24	10	1	1	1	1	1	1
	898518	899645	899645	+	rlmC	b0859	23S rRNA m(5)U747 methyltransferase, SAM-dependent	16	11	16	21	1	1	1	1	1	1
	900575	899844	899844	-	artJ	b0860	arginine binding protein, periplasmic	19	17	17	17	1	1	1	1	1	1
	901534	900866	900866	-	artM	b0861	arginine transporter subunit	59	53	92	61	1	1	1	1	1	1
902256	902250	901534		-	artQ	b0862	arginine transporter subunit	52	41	44	27	1	1	1	1	1	1
903005	902988	902257	902257	-	artI	b0863	arginine transporter subunit	185	245	153	213	1	1	1	1	1	1
903756	903734	903006	903006	-	artP	b0864	arginine transporter subunit	111	113	163	109	1	1	1	1	1	1
904547	904593	904916		+	ybjQ	b0866	UPF0145 family protein	187	179	218	179	1	1	1	1	1	1
	904913	905743	905743	+	amiD	b0867	1,6-anhydro-N-acetylmuramyl-L-alanine amidase, Zn-dependent; OM lipoprotein	64	63	59	30	1	1	1	1	1	1
906811	906753	905740	905740	-	ybjS	b0868	putative NAD(P)H-dependent oxidoreductase with NAD(P)-binding Rossmann-fold domain	32	27	92	48	1	1	1	1	1	1
908282	908282	906852	906817	-	ybjT	b0869	putative NAD-dependent oxidoreductase	40	38	43	28	1	1	1	1	1	1
909294	909294	908293	908293	-	ltaE	b0870	L-allo-threonine aldolase, PLP-dependent	78	72	48	61	1	1	1	1	1	1
	911049	909331	909331	-	poxB	b0871	pyruvate dehydrogenase (pyruvate oxidase), thiamine triphosphate-binding, FAD-binding	24	25	7	7	1	1	1	1	1	1
	912150	911182		-	hcr	b0872	HCP oxidoreductase, NADH-dependent	2	1	1	1	1	1	1	1	1	1
	913814	912162		-	hcp	b0873	hybrid-cluster [4Fe-2S-2O] protein in anaerobic terminal reductases	2	1	1	0	1	1	1	1	1	1
	914857	913958	913958	-	ybjE	b0874	putative transporter	8	7	30	16	1	1	1	1	1	1
	916047	915352		-	aqpZ	b0875	aquaporin Z	5	3	2	5	1	1	1	1	1	1
916453	916473	918131	918144	+	ybjD	b0876	putative OLD family ATP-dependent endonuclease; DUF2813 family protein	44	43	32	35	1	1	1	1	1	1
919120	919120	918128	918030	-	ybjX	b0877	DUF535 family protein	151	163	685	513	1	1	1	1	1	1
919198	919235	920350		+	macA	b0878	macrolide transporter subunit, membrane fusion protein (MFP) component	50	51	30	33	1	1	1	1	1	1
	920347	922293		+	macB	b0879	fused macrolide transporter subunits of ABC superfamily: ATP-binding component/membrane component	22	21	20	17	1	1	1	1	1	1
922643	922590	922366	922366	-	cspD	b0880	inhibitor of DNA replication, cold shock protein homolog	460	463	43	112	1	1	1	1	1	1
922827	922913	923233	923256	+	clpS	b0881	regulatory protein for ClpA substrate specificity	842	822	358	467	1	1	1	1	1	1
923263	923264	925540	925540	+	clpA	b0882	ATPase and specificity subunit of ClpA-ClpP ATP-dependent serine protease, chaperone activity	334	323	102	124	1	1	1	1	1	1
925909			925956	+	-	predicted RNA	antisense: serW	178	41	13	30	0.000444	1	1	1	1	1
926687	926443	926225	926203	-	infA	b0884	translation initiation factor IF-1	1188	1421	4618	3274	1	1	1	1	1	1
927432	927432	926728	926728	-	aat	b0885	leucyl/phenylalanyl-tRNA-protein transferase	36	31	51	57	1	1	1	1	1	1
	929195	927474	927474	-	cydC	b0886	fused glutathione, cysteine exporter subunits of ABC superfamily: membrane component/ATP-binding component	71	66	68	73	1	1	1	1	1	1
930962	930962	929196		-	cydD	b0887	fused glutathione, cysteine exporter subunits of ABC superfamily: membrane component/ATP-binding component	98	86	66	110	1	1	1	1	1	1
932071	932050	931085	931077	-	trxB	b0888	thioredoxin reductase, FAD/NAD(P)-binding	223	267	543	520	1	1	1	1	1	1
932365	932595	933089	933089	+	lrp	b0889	leucine-responsive global transcriptional regulator	150	162	96	83	1	1	1	1	1	1
933153			933216	+	-	predicted RNA	-	486	211	354	130	1	1	1	1	1	1
933217	933224	937213	937238	+	ftsK	b0890	DNA translocase at septal ring sorting daughter chromsomes	132	126	138	122	1	1	1	1	1	1
937346	937372	937983	937983	+	lolA	b0891	lipoprotein chaperone	191	185	110	125	1	1	1	1	1	1
937994	937994	939337	939340	+	rarA	b0892	DNA-dependent ATPase involved in processing recombination intermediates at replication forks	59	48	69	41	1	1	1	1	1	1
939365			939377	+	-	predicted RNA	-	1241	522	936	877	1	1	1	1	1	1
939378	939428	940720	940720	+	serS	b0893	seryl-tRNA synthetase, also charges selenocysteinyl-tRNA with serine	992	906	797	836	1	1	1	1	1	1
939548			939525	-	-	predicted RNA	antisense: serS	223	242	95	69	1	1	1	1	1	1
939663			939614	-	-	predicted RNA	antisense: serS	213	235	182	135	1	1	1	1	1	1
	940959	943403		+	dmsA	b0894	dimethyl sulfoxide reductase, anaerobic, subunit A	4	4	2	3	1	1	1	1	1	1
	943414	944031		+	dmsB	b0895	dimethyl sulfoxide reductase, anaerobic, subunit B	11	6	6	10	1	1	1	1	1	1
	944033	944896		+	dmsC	b0896	dimethyl sulfoxide reductase, anaerobic, subunit C	3	3	1	3	1	1	1	1	1	1
	945557	944931	944931	-	ycaC	b0897	putative isochorismatase family hydrolase	17	17	2	8	1	1	1	1	1	1
	945871	947019		+	ycaD	b0898	putative MFS-type transporter	7	5	12	5	1	1	1	1	1	1
	947229	948659		+	ycaM	b0899	putative transporter	14	12	2	4	1	1	1	1	1	1
	949568	948660		-	ycaN	b0900	LysR family putative transcriptional regulator	14	10	6	9	1	1	1	1	1	1
	949668	950258		+	ycaK	b0901	putative NAD(P)H-dependent oxidoreductase	18	17	7	4	1	1	1	1	1	1
951118	951080	950340	950340	-	pflA	b0902	[formate-C-acetyltransferase 1]-activating enzyme; pyruvate formate-lyase 1-activating enzyme	179	192	120	160	1	1	1	1	1	1
953574	953554	951272	951272	-	pflB	b0903	formate C-acetyltransferase 1, anaerobic; pyruvate formate-lyase 1	1039	1125	364	371	1	1	1	1	1	1
953595			953575	-	-	predicted RNA	-	730	674	519	286	1	1	1	1	1	1
951834			951884	+	-	predicted RNA	antisense: pflB	232	89	21	41	1	1	1	1	1	1
952669			952719	+	-	predicted RNA	antisense: pflB	290	281	142	85	1	1	1	1	1	1
954466	954466	953609	953596	-	focA	b0904	formate channel	352	296	111	59	1	1	1	1	1	1
956636	956632	954872	954842	-	ycaO	b0905	ribosomal protein S12 methylthiotransferase accessory factor	80	73	230	229	1	1	1	1	1	1
956762	956762	957454	957454	+	ycaP	b0906	UPF0702 family putative inner membrane protein	26	31	10	13	1	1	1	1	1	1
957590	957653	958741	958753	+	serC	b0907	3-phosphoserine/phosphohydroxythreonine aminotransferase	131	122	140	203	1	1	1	1	1	1
958774	958812	960095	960095	+	aroA	b0908	5-enolpyruvylshikimate-3-phosphate synthetase	74	68	95	80	1	1	1	1	1	1
	960264	961028		+	ycaL	b0909	putative peptidase-related chaperone	4	3	1	13	1	1	1	1	1	1
961178	961201	961884	961884	+	cmk	b0910	cytidylate kinase	260	300	1095	670	1	1	1	1	1	1
961893	961995	963668	963668	+	rpsA	b0911	30S ribosomal subunit protein S1	3183	3598	2233	2458	1	1	1	1	1	1
963669	963828	964112	964112	+	ihfB	b0912	integration host factor (IHF), DNA-binding protein, beta subunit	334	342	305	305	1	1	1	1	1	1
	964320	966584		+	ycaI	b0913	ComEC family inner membrane protein	7	5	5	7	1	1	1	1	1	1
966621	966621	968369		+	msbA	b0914	fused lipid transporter subunits of ABC superfamily: membrane component/ATP-binding component	83	77	199	110	1	1	1	1	1	1
	968366	969352	969383	+	lpxK	b0915	lipid A 4'kinase	37	29	46	31	1	1	1	1	1	1
	969389	970621		+	ycaQ	b0916	DUF1006 family protein with C-terminal wHTH domain	10	9	11	7	1	1	1	1	1	1
970660			970672	+	-	predicted RNA	-	383	212	17	25	1	0.868821	1	0.972614	1	1
961983			961939	-	-	predicted RNA	-	181	144	29	28	1	1	1	1	1	1
962786			962730	-	-	predicted RNA	antisense: rpsA	115	158	543	138	1	1	1	1	1	1
963060			963010	-	-	predicted RNA	antisense: rpsA	281	280	188	34	1	1	1	1	1	1
	970673	970855		+	ycaR	b0917	peroxide and acid resistance protein, UPF0434 family	192	120	17	23	1	1	1	1	1	1
	970852	971598	971598	+	kdsB	b0918	3-deoxy-manno-octulosonate cytidylyltransferase	475	378	348	479	1	1	1	1	1	1
971752	971752	972645		+	ycbJ	b0919	protein kinase-like domain protein	26	34	8	14	1	1	1	1	1	1
	973401	972622	972622	-	ycbC	b0920	DUF218 superfamily protein	11	14	26	17	1	1	1	1	1	1
973434			973402	-	-	predicted RNA	-	27	58	480	279	1	2.07e-12	0.00457051	3.72e-05	0.403566	1
973514	973537	974322		+	smtA	b0921	putative S-adenosyl-L-methionine-dependent methyltransferase	225	205	234	239	1	1	1	1	1	1
	974319	975641		+	mukF	b0922	chromosome condensin MukBEF, kleisin-like subunit, binds calcium	105	75	85	72	1	1	1	1	1	1
	975622	976326		+	mukE	b0923	chromosome condensin MukBEF, MukE localization factor	198	241	185	241	1	1	1	1	1	1
	976326	980786	980786	+	mukB	b0924	chromosome condensin MukBEF, ATPase and DNA-binding subunit	196	184	176	204	1	1	1	1	1	1
980944	981047	982894	982894	+	ldtD	b0925	murein L,D-transpeptidase	56	61	38	34	1	1	1	1	1	1
983023	983075	983623	983649	+	ycbK	b0926	M15A protease-related family periplasmic protein	311	436	214	264	1	1	1	1	1	1
983650	983650	984297	984303	+	ycbL	b0927	putative metal-binding enzyme	254	268	301	289	1	1	1	1	1	1
985731	985709	984519	984519	-	aspC	b0928	aspartate aminotransferase, PLP-dependent	270	265	83	88	1	1	1	1	1	1
987093	986982	985894	985894	-	ompF	b0929	outer membrane porin 1a (Ia;b;F)	2288	2279	1270	978	1	1	1	1	1	1
985968			985990	+	-	predicted RNA	antisense: ompF	191	136	7	3	1	0.755054	1	0.76979	0.704502	1
986811			986822	+	-	predicted RNA	antisense: ompF	229	221	52	32	1	1	1	1	1	1
989080	988985	987585	987585	-	asnS	b0930	asparaginyl tRNA synthetase	373	361	732	673	1	1	1	1	1	1
988897			988947	+	-	predicted RNA	antisense: asnS	230	130	77	4	1	1	0.559779	1	0.759326	1
990395	990356	989154	989154	-	pncB	b0931	nicotinate phosphoribosyltransferase	83	67	129	111	1	1	1	1	1	1
990569			990578	+	-	predicted RNA	-	250	150	92	24	1	1	1	1	1	1
990590	990622	993234	993234	+	pepN	b0932	aminopeptidase N	272	233	108	116	1	1	1	1	1	1
	994044	993277		-	ssuB	b0933	alkanesulfonate transporter subunit	8	4	3	2	1	1	1	1	1	1
	994832	994041		-	ssuC	b0934	putative alkanesulfonate transporter subunit	2	1	0	0	1	1	1	1	1	1
	995988	994843		-	ssuD	b0935	alkanesulfonate monooxygenase, FMNH(2)-dependent	2	1	2	2	1	1	1	1	1	1
	996944	995985		-	ssuA	b0936	aliphatic sulfonate binding protein, SsuABC ABC transporter	4	2	2	4	1	1	1	1	1	1
	997512	996937		-	ssuE	b0937	NAD(P)H-dependent FMN reductase	3	2	4	0	1	1	1	1	1	1
	997868	998407		+	elfA	b0938	laminin-binding fimbrin subunit	3	3	3	6	1	1	1	1	1	1
	998490	999191		+	elfD	b0939	putative periplasmic pilin chaperone	3	3	0	1	1	1	1	1	1	1
	999216	1001816		+	elfC	b0940	putative outer membrane fimbrial subunit export usher protein	4	3	3	3	1	1	1	1	1	1
	1001807	1002877		+	elfG	b0941	putative fimbrial-like adhesin protein	6	4	2	2	1	1	1	1	1	1
	1002889	1003431		+	ycbU	b0942	putative fimbriae protein	7	6	2	1	1	1	1	1	1	1
	1003439	1003954		+	ycbV	b0943	putative fimbrial-like adhesin protein	6	7	6	8	1	1	1	1	1	1
	1003947	1004657		+	ycbF	b0944	putative periplasmic pilin chaperone	9	8	6	3	1	1	1	1	1	1
1004768	1004768	1005778	1005778	+	pyrD	b0945	dihydro-orotate oxidase, FMN-linked	22	22	64	49	1	1	1	1	1	1
	1005952	1006494	1006494	+	zapC	b0946	FtsZ stabilizer	26	27	14	11	1	1	1	1	1	1
1007601	1007600	1006491	1006491	-	ycbX	b0947	6-N-hydroxylaminopurine detoxification oxidoreductase	87	97	89	84	1	1	1	1	1	1
1007721			1007774	+	-	predicted RNA	-	130	93	526	184	1	1	1	0.133602	1	1
1007776	1007844	1009952	1009963	+	rlmL	b0948	fused 23S rRNA m(2)G2445 and m(7)G2069 methyltransferase, SAM-dependent	77	86	177	187	1	1	1	1	1	1
1009964	1009964	1011871	1011871	+	uup	b0949	putative transporter subunit of ABC superfamily: ATP-binding component	103	110	264	304	1	1	1	1	1	1
1012001	1012001	1013254	1013254	+	pqiA	b0950	paraquat-inducible, SoxRS-regulated inner membrane protein	28	25	65	53	1	1	1	1	1	1
1013255	1013259	1014899		+	pqiB	b0951	paraquat-inducible, SoxRS-regulated MCE domain protein	60	72	121	148	1	1	1	1	1	1
	1014896	1015459	1015459	+	pqiC	b0952	DUF330 family putative lipoprotein	50	54	99	94	1	1	1	1	1	1
1015655			1015714	+	-	predicted RNA	-	459	466	86	53	1	1	1	1	1	1
	1015715	1015882	1015882	+	rmf	b0953	ribosome modulation factor	264	237	25	26	1	1	1	1	1	1
1016470	1016470	1015952	1015952	-	fabA	b0954	beta-hydroxydecanoyl thioester dehydrase	275	269	693	499	1	1	1	1	1	1
1018468	1018485	1018937	1018937	+	matP	b0956	Ter macrodomain organizer matS-binding protein	112	181	96	131	1	1	1	1	1	1
1020194	1020053	1019013	1019013	-	ompA	b0957	outer membrane protein A (3a;II*;G;d)	10775	13416	18972	27607	1	1	1	1	1	1
1019021			1019127	+	-	predicted RNA	antisense: ompA	591	506	559	796	1	1	1	1	1	1
1019371			1019393	+	-	predicted RNA	antisense: ompA	180	169	193	238	1	1	1	1	1	1
1019555			1019606	+	-	predicted RNA	antisense: ompA	372	205	412	413	1	1	1	1	1	1
1020047			1020109	+	-	predicted RNA	antisense: ompA	352	180	274	369	1	1	1	1	1	1
1020940	1020919	1020410	1020285	-	sulA	b0958	SOS cell division inhibitor	151	180	117	132	1	1	1	1	1	1
1021138	1021138	1021767	1021767	+	sxy	b0959	CRP-S-dependent promoter expression factor	27	32	7	0	1	1	1	1	1	1
1023883	1023883	1021730	1021730	-	yccS	b0960	putative transporter, FUSC superfamily inner membrane protein, tandem domains	17	15	60	39	1	1	1	0.940095	1	1
1024368	1024348	1023902	1023902	-	yccF	b0961	DUF307 family inner membrane protein	49	61	103	79	1	1	1	1	1	1
1024463	1024471	1026525	1026525	+	helD	b0962	DNA helicase IV	64	64	47	44	1	1	1	1	1	1
1027032	1027015	1026557	1026525	-	mgsA	b0963	methylglyoxal synthase	454	443	159	152	1	1	1	1	1	1
	1027773	1027111		-	yccT	b0964	UPF0319 family protein	3	2	2	0	1	1	1	1	1	1
1027928	1027946	1028359	1028359	+	yccU	b0965	putative CoA-binding protein	110	166	103	96	1	1	1	1	1	1
1028721	1028721	1028404	1028404	-	hspQ	b0966	heat shock protein involved in degradation of mutant DnaA; hemimethylated oriC DNA-binding protein	37	29	75	82	1	1	1	1	1	1
1029992	1029969	1028779	1028765	-	rlmI	b0967	23S rRNA m(5)C1962 methyltransferase, SAM-dependent	59	69	344	262	1	0.44159	1	0.69422	1	1
1030061	1030064	1030342	1030342	+	yccX	b0968	weak acylphosphatase	58	59	53	38	1	1	1	1	1	1
1030701	1030668	1030339	1030339	-	tusE	b0969	mnm(5)-s(2)U34-tRNA 2-thiolation sulfurtransferase	92	76	282	215	1	1	1	1	1	1
1031426	1031418	1030759	1030759	-	yccA	b0970	HflBKC-binding inner membrane protein, UPF0005 family	542	657	180	261	1	1	1	1	1	1
1031712			1031625	-	serT	b0971	Ser tRNA	359	161	115	70	1	1	1	1	1	1
	1032139	1033257		+	hyaA	b0972	hydrogenase 1, small subunit	3	3	0	2	1	1	1	1	1	1
	1033254	1035047		+	hyaB	b0973	hydrogenase 1, large subunit	2	1	1	1	1	1	1	1	1	1
	1035066	1035773		+	hyaC	b0974	hydrogenase 1, b-type cytochrome subunit	4	3	2	0	1	1	1	1	1	1
	1035770	1036357		+	hyaD	b0975	hydrogenase 1 maturation protease	9	8	11	19	1	1	1	1	1	1
	1036354	1036752		+	hyaE	b0976	putative HyaA chaperone	2	3	0	2	1	1	1	1	1	1
	1036749	1037606		+	hyaF	b0977	protein involved in nickel incorporation into hydrogenase-1 proteins	5	3	4	4	1	1	1	1	1	1
	1037740	1039284		+	cbdA	b0978	cytochrome bd-II oxidase, subunit I	4	3	2	3	1	1	1	1	1	1
	1039296	1040432		+	cbdB	b0979	cytochrome bd-II oxidase, subunit II	6	6	3	3	1	1	1	1	1	1
	1040445	1040537		+	cbdX	b4592	putative cytochrome bd-II oxidase subunit	7	5	8	21	1	1	1	1	0.967758	1
	1040617	1041915		+	appA	b0980	phosphoanhydride phosphorylase	8	5	3	2	1	1	1	1	1	1
	1044210	1042030		-	etk	b0981	tyrosine-protein kinase, role in O-antigen capsule formation	16	14	19	23	1	1	1	1	1	1
	1044676	1044230		-	etp	b0982	Protein-tyrosine-phosphatase, role in O-antigen capsule formation; dephosphorylates Etk-P	11	7	23	22	1	1	1	1	1	1
	1045803	1044664		-	gfcE	b0983	putative O-antigen capsule outer membrane auxillary protein export channel	5	4	11	15	1	1	1	1	1	1
	1047945	1045849		-	gfcD	b0984	putative O-antigen capsule production periplasmic protein	4	3	5	5	1	1	1	1	1	1
	1048691	1047945		-	gfcC	b0985	putative O-antigen capsule production periplasmic protein	3	2	4	8	1	1	1	1	1	1
	1049332	1048688		-	gfcB	b0986	O-antigen capsule production lipoprotein	5	2	5	9	1	1	1	1	1	1
	1049744	1049439		-	gfcA	b0987	O-antigen capsule production threonine-rich inner membrane protein	1	0	4	4	1	1	1	1	1	1
1049830	1049833	1050108		+	insA	b4516	IS1 repressor TnpA	42	39	202	120	1	0.916848	1	0.329128	1	1
1049884			1049848	-	-	predicted RNA	antisense: insA	14	11	168	302	1	1.33e-05	2e-23	3.71e-24	1.23e-94	1
	1050027	1050530		+	insB1	b0988	IS1 transposase B	23	19	16	15	1	1	1	1	1	1
1050669			1050512	-	-	predicted RNA	antisense: insB1	99	161	502	313	1	0.66945	1	1	1	1
	1051175	1050963		-	cspH	b0989	stress protein, member of the CspA-family	9	9	5	2	1	1	1	1	1	1
1051321	1051461	1051673	1051688	+	cspG	b0990	cold shock protein homolog, cold-inducible	333	323	94	120	1	1	1	1	1	1
1051704			1051776	+	-	predicted RNA	-	181	69	35	56	0.962241	1	1	1	1	1
1051847	1051847	1052077		+	ymcE	b0991	cold shock gene	1479	1728	2370	3825	1	1	1	1	1	1
	1052067	1052240	1052240	+	gnsA	b4517	putative phosphatidylethanolamine synthesis regulator	108	102	78	85	1	1	1	1	1	1
	1053362	1052289		-	yccM	b0992	putative 4Fe-4S membrane protein	4	3	0	2	1	1	1	1	1	1
	1056178	1053434		-	torS	b0993	hybrid sensory histidine kinase in two-component regulatory system with TorR	8	5	4	3	1	1	1	1	1	1
	1056261	1057289		+	torT	b0994	periplasmic sensory protein associated with the TorRS two-component regulatory system	16	16	4	0	1	1	1	1	1	1
1057957	1057954	1057262	1057260	-	torR	b0995	response regulator in two-component regulatory system with TorS	21	25	27	36	1	1	1	1	1	1
	1058084	1059256		+	torC	b0996	trimethylamine N-oxide (TMAO) reductase I, cytochrome c-type subunit	2	1	1	0	1	1	1	1	1	1
	1059256	1061802		+	torA	b0997	trimethylamine N-oxide (TMAO) reductase I, catalytic subunit	4	2	2	2	1	1	1	1	1	1
	1061799	1062398		+	torD	b0998	TorA-maturation chaperone	3	2	1	0	1	1	1	1	1	1
	1062855	1062550	1062550	-	cbpM	b0999	modulator of CbpA co-chaperone	68	50	22	30	1	1	1	1	1	1
	1064036	1065292		+	yccE	b1001	uncharacterized protein	5	2	2	10	1	1	1	1	1	1
1065566			1065584	+	-	predicted RNA	-	263	334	22	3	1	1	1	0.871674	1	1
	1065585	1066826	1066826	+	agp	b1002	glucose-1-phosphatase/inositol phosphatase	278	351	14	16	1	1	1.69e-05	1	1.23e-06	1
1067111	1067091	1066864	1066864	-	yccJ	b1003	uncharacterized protein	63	65	21	31	1	1	1	1	1	1
	1067708	1067112	1067112	-	wrbA	b1004	NAD(P)H:quinone oxidoreductase	40	47	8	8	1	1	1	1	1	1
1068060	1068081	1068254	1068254	+	ymdF	b4518	KGG family protein	27	37	39	78	1	1	1	1	1	1
	1069839	1068511		-	rutG	b1006	pyrimidine permease	6	3	2	2	1	1	1	1	1	1
	1070354	1069860		-	rutF	b1007	flavin:NADH reductase	0	0	0	1	1	1	1	1	1	1
	1070955	1070365		-	rutE	b1008	putative malonic semialdehyde reductase	2	2	1	0	1	1	1	1	1	1
	1071765	1070965		-	rutD	b1009	putative aminoacrylate hydrolase, reactive intermediate detoxification	1	0	0	0	1	1	1	1	1	1
	1072159	1071773		-	rutC	b1010	putative aminoacrylate deaminase, reactive intermediate detoxification; weak enamine/imine deaminase activity	1	0	0	0	1	1	1	1	1	1
	1072863	1072171		-	rutB	b1011	ureidoacrylate amidohydrolase	0	0	0	0	1	1	1	1	1	1
	1074011	1072863		-	rutA	b1012	pyrimidine oxygenase, FMN-dependent	1	0	0	0	1	1	1	1	1	1
1074225	1074242	1074880	1074880	+	rutR	b1013	rut operon transcriptional repressor for	89	86	129	105	1	1	1	1	1	1
1078901	1078882	1074920	1074920	-	putA	b1014	fused DNA-binding transcriptional regulator/proline dehydrogenase/pyrroline-5-carboxylate dehydrogenase	116	144	42	34	1	1	1	1	1	1
1079305	1079305	1080813	1080813	+	putP	b1015	proline:sodium symporter	27	40	9	12	1	1	1	1	1	1
1082243	1082243	1083370	1083375	+	efeO	b1018	inactive ferrous ion transporter EfeUOB	12	11	59	92	1	0.888388	0.0159489	0.327299	0.000792	1
	1084992	1086056		+	phoH	b1020	ATP-binding protein; putative PhoH family P-loop ATPase	3	3	3	3	1	1	1	1	1	1
	1086519	1086106		-	pgaD	b1021	biofilm PGA synthase PgaCD, regulatory subunit; c-di-GMP-stimulated activity and dimerization	10	8	5	0	1	1	1	1	1	1
	1087846	1086521		-	pgaC	b1022	biofilm PGA synthase PgaCD, catalytic subunit; poly-beta-1,6-N-acetyl-D-glucosamine synthase; c-di-GMP-stimulated activity and dimerization	2	2	2	0	1	1	1	1	1	1
	1089857	1087839		-	pgaB	b1023	poly-beta-1,6-N-acetyl-D-glucosamine (PGA) N-deacetylase outer membrane export lipoprotein	4	4	1	0	1	1	1	1	1	1
	1092289	1089866	1089866	-	pgaA	b1024	biofilm adhesin polysaccharide PGA secretin; OM porin; poly-beta-1,6-N-acetyl-D-glucosamine export protein	11	12	2	0	1	1	1	1	1	1
	1092876	1094234	1094234	+	ycdT	b1025	diguanylate cyclase, membrane-anchored	14	14	5	9	1	1	1	1	1	1
	1095141	1094275		-	insF1	b1026	IS3 transposase B	8	5	4	4	1	1	1	1	1	1
1095437	1095437	1095138		-	insE1	b1027	IS3 transposase A	34	44	53	27	1	1	1	1	1	1
	1095843	1096829		+	ycdU	b1029	putative inner membrane protein	5	6	12	10	1	1	1	1	1	1
1097815	1097886	1098824	1098847	+	ghrA	b1033	glyoxylate/hydroxypyruvate reductase A	120	130	96	89	1	1	1	1	1	1
1098864	1098879	1099616	1099639	+	ycdX	b1034	alkaline phosphatase	220	232	246	272	1	1	1	1	1	1
1099640	1099640	1100194	1100194	+	ycdY	b1035	redox enzyme maturation protein (REMP) chaperone for YcdX	415	453	763	824	1	1	1	1	1	1
1100296	1100296	1100787	1100787	+	ycdZ	b1036	DUF1097 family inner membrane protein	159	153	122	97	1	1	1	1	1	1
	1101684	1100851		-	csgG	b1037	curli production assembly/transport outer membrane lipoprotein	4	5	7	5	1	1	1	1	1	1
	1102127	1101711		-	csgF	b1038	curli nucleation outer membrane protein	2	1	4	1	1	1	1	1	1	1
	1102541	1102152		-	csgE	b1039	curlin secretion specificity factor	2	1	2	0	1	1	1	1	1	1
	1103196	1102546		-	csgD	b1040	csgBAC operon transcriptional regulator	3	1	0	1	1	1	1	1	1	1
	1103951	1104406		+	csgB	b1041	curlin nucleator protein, minor subunit in curli complex	1	1	2	0	1	1	1	1	1	1
	1104447	1104902		+	csgA	b1042	curlin subunit, amyloid curli fibers, cryptic	4	5	2	0	1	1	1	1	1	1
	1104961	1105293		+	csgC	b1043	curli assembly protein	2	4	0	7	1	1	1	1	1	1
	1105414	1105725		+	ymdA	b1044	uncharacterized protein	4	1	1	14	1	1	1	1	1	1
	1105820	1106353	1106353	+	ymdB	b1045	O-acetyl-ADP-ribose deacetylase; RNase III inhibitor during cold shock; putative cardiolipin synthase C regulatory subunit	27	21	4	2	1	1	1	1	1	1
	1106355	1107776		+	clsC	b1046	stationary phase cardiolipin synthase 3	21	22	7	10	1	1	1	1	1	1
1108941	1108941	1107784		-	opgC	b1047	osmoregulated periplasmic glucan succinylation membrane protein	7	6	38	14	1	0.989884	1	0.0849667	1	1
1109289	1109335	1110870		+	opgG	b1048	osmoregulated periplasmic glucan (OPG) biosynthesis periplasmic protein	299	346	481	338	1	1	1	1	1	1
	1110863	1113406	1113406	+	opgH	b1049	membrane glycosyltransferase; nutrient-dependent cell size regulator, FtsZ assembly antagonist	128	105	228	208	1	1	1	1	1	1
	1113579	1113806	1113806	+	yceK	b1050	outer membrane integrity lipoprotein	15	10	14	6	1	1	1	1	1	1
1114202	1114181	1113807	1113807	-	msyB	b1051	multicopy suppressor of secY and secA	139	231	26	37	1	1	1	1	1	1
	1115490	1114264		-	mdtG	b1053	putative drug efflux system protein	11	7	8	4	1	1	1	1	1	1
1116582	1116582	1115662	1115662	-	lpxL	b1054	lauryl-acyl carrier protein (ACP)-dependent acyltransferase	57	60	100	79	1	1	1	1	1	1
1116790	1116807	1117859	1117859	+	yceA	b1055	putative rhodanese-related sulfurtransferase	13	14	106	65	1	0.0047226	0.968412	0.00341199	0.833815	1
1118476	1118476	1117901	1117901	-	yceI	b1056	secreted protein	44	44	27	32	1	1	1	1	1	1
	1119046	1118480		-	yceJ	b1057	putative cytochrome b561	7	7	7	3	1	1	1	1	1	1
	1119447	1119307		-	yceO	b1058	uncharacterized protein	4	1	2	0	1	1	1	1	1	1
1120609	1120586	1119468	1119468	-	solA	b1059	N-methyltryptophan oxidase, FAD-binding	92	104	163	133	1	1	1	1	1	1
1121487	1121487	1121242	1121237	-	dinI	b1061	DNA damage-inducible protein I	68	63	162	95	1	1	1	1	1	1
1122630	1122607	1121561	1121547	-	pyrC	b1062	dihydro-orotase	55	54	232	135	1	1	1	1	1	1
1123277	1123273	1122713	1122713	-	yceB	b1063	lipoprotein, DUF1439 family	90	110	71	78	1	1	1	1	1	1
1124076	1124054	1123407	1123407	-	grxB	b1064	glutaredoxin 2 (Grx2)	137	193	175	141	1	1	1	1	1	1
	1125326	1124118		-	mdtH	b1065	multidrug resistance efflux transporter conferring overexpression resistance to norfloxacin and enoxacin	6	5	1	0	1	1	1	1	1	1
1125562	1125562	1126146	1126146	+	rimJ	b1066	ribosomal-protein-S5-alanine N-acetyltransferase	139	167	58	51	1	1	1	1	1	1
1126147	1126157	1126804	1126805	+	yceH	b1067	UPF0502 family protein	280	320	109	130	1	1	1	1	1	1
	1126806	1127729	1127729	+	yceM	b1068	putative oxidoreductase	56	41	6	4	1	1	1	1	1	1
	1127839	1129374	1129374	+	murJ	b1069	putative peptidoglycan lipid II flippase	27	18	65	21	1	1	1	1	1	1
1129830	1129830	1129414	1129414	-	flgN	b1070	export chaperone for FlgK and FlgL	55	60	14	33	1	1	1	1	1	1
	1130863	1130204		-	flgA	b1072	assembly protein for flagellar basal-body periplasmic P ring	29	23	2	5	1	1	1	1	1	1
	1131018	1131434	1131434	+	flgB	b1073	flagellar component of cell-proximal portion of basal-body rod	136	127	5	16	1	0.808383	1	0.704733	1	1
1131438	1131438	1131842		+	flgC	b1074	flagellar component of cell-proximal portion of basal-body rod	111	96	5	1	1	0.916848	1	0.79954	0.47378	1
1131854	1131854	1132549		+	flgD	b1075	flagellar hook assembly protein	156	105	5	2	1	0.719009	1	0.764742	1	1
1132574	1132574	1133782		+	flgE	b1076	flagellar hook protein	142	126	7	3	1	0.92578	0.739586	0.835359	0.734859	1
1133802	1133802	1134557		+	flgF	b1077	flagellar component of cell-proximal portion of basal-body rod	59	44	1	2	1	0.694471	1	0.702522	1	1
	1134729	1135511	1135511	+	flgG	b1078	flagellar component of cell-distal portion of basal-body rod	49	38	3	2	1	1	1	1	1	1
1135564	1135564	1136262		+	flgH	b1079	flagellar protein of basal-body outer-membrane L ring	18	17	1	0	1	1	1	1	1	1
	1136274	1137371		+	flgI	b1080	putative flagellar basal body protein	20	12	2	1	1	1	1	1	1	1
	1137371	1138312		+	flgJ	b1081	flagellar rod assembly protein and murein hydrolase; flagellum-specific muramidase	11	11	1	2	1	1	1	1	1	1
	1138378	1140021		+	flgK	b1082	flagellar hook-filament junction protein 1	11	9	1	2	1	1	1	1	1	1
	1140033	1140986		+	flgL	b1083	flagellar hook-filament junction protein	14	14	8	5	1	1	1	1	1	1
1144685	1144367	1141182	1141182	-	rne	b1084	fused ribonucleaseE: endoribonuclease/RNA-binding protein/RNA degradosome binding protein	331	318	386	326	1	1	1	1	1	1
	1144502	1144822	1144822	+	yceQ	b1085	uncharacterized protein	16	16	22	8	1	1	1	1	1	1
1144940	1144940	1145899	1145899	+	rluC	b1086	23S rRNA pseudouridine(955,2504,2580) synthase	70	64	159	94	1	1	1	1	1	1
1146595	1146595	1146011	1146011	-	yceF	b1087	Maf-like protein	74	81	109	91	1	1	1	1	1	1
1147351	1147367	1147540	1147540	+	rpmF	b1089	50S ribosomal subunit protein L32	561	485	767	456	1	1	1	1	1	1
1147541	1147621	1148691	1148751	+	plsX	b1090	putative phosphate acyltransferase	254	249	277	297	1	1	1	1	1	1
1148759	1148759	1149712	1149727	+	fabH	b1091	3-oxoacyl-[acyl-carrier-protein] synthase III	284	278	136	144	1	1	1	1	1	1
1149728	1149728	1150657	1150669	+	fabD	b1092	malonyl-CoA-[acyl-carrier-protein] transacylase	1064	1047	1154	1131	1	1	1	1	1	1
1150670	1150670	1151404	1151404	+	fabG	b1093	3-oxoacyl-[acyl-carrier-protein] reductase	1343	1793	1560	1774	1	1	1	1	1	1
1151405			1151525	+	-	predicted RNA	-	6855	6901	5217	7266	1	1	1	1	1	1
1147360			1147260	-	-	predicted RNA	antisense: yceD	234	217	689	378	1	1	1	1	1	1
1148795			1148714	-	-	predicted RNA	antisense: fabH	2074	153	581	307	5.54e-59	1	1	1	1	1
1149761			1149714	-	-	predicted RNA	antisense: fabD	211	39	102	111	2.24e-07	1	1	1	1	1
1151655			1151572	-	-	predicted RNA	antisense: acpP	211	235	88	113	1	1	1	1	1	1
1151852	1151939	1153180	1153180	+	fabF	b1095	3-oxoacyl-[acyl-carrier-protein] synthase II	726	632	1473	1397	1	1	1	1	1	1
1151975			1151856	-	-	predicted RNA	antisense: fabF	360	93	254	265	0.0190764	1	1	1	1	1
	1153300	1154109		+	pabC	b1096	4-amino-4-deoxychorismate lyase component of para-aminobenzoate synthase multienzyme complex	36	39	26	24	1	1	1	1	1	1
1154110	1154112	1155134		+	yceG	b1097	septation protein, ampicillin sensitivity	65	55	118	108	1	1	1	1	1	1
	1155124	1155765		+	tmk	b1098	thymidylate kinase	83	92	116	102	1	1	1	1	1	1
	1155762	1156766	1156766	+	holB	b1099	DNA polymerase III, delta prime subunit	54	41	103	69	1	1	1	1	1	1
1156767	1156777	1157574	1157576	+	ycfH	b1100	putative DNase	56	51	104	91	1	1	1	1	1	1
1157778	1157869	1159302	1159302	+	ptsG	b1101	fused glucose-specific PTS enzymes: IIB component/IIC component	247	211	244	263	1	1	1	1	1	1
	1161551	1159362		-	fhuE	b1102	ferric-rhodotorulic acid outer membrane transporter	3	2	1	4	1	1	1	1	1	1
1161824			1161878	+	-	predicted RNA	-	1301	960	668	457	1	1	1	1	1	1
1161884	1161885	1162244	1162244	+	hinT	b1103	purine nucleoside phosphoramidase, dadA activator protein	133	142	129	125	1	1	1	1	1	1
1162245	1162247	1162624	1162624	+	ycfL	b1104	uncharacterized protein	225	214	272	269	1	1	1	1	1	1
1162625	1162638	1163279		+	lpoB	b1105	OM lipoprotein stimulator of MrcB transpeptidase	280	227	173	296	1	1	1	1	1	1
	1163260	1164084	1164084	+	thiK	b1106	thiamine kinase	101	99	95	85	1	1	1	1	1	1
1164085	1164095	1165120	1165142	+	nagZ	b1107	beta N-acetyl-glucosaminidase	156	170	121	97	1	1	1	1	1	1
1166071	1166085	1167389	1167389	+	ndh	b1109	respiratory NADH dehydrogenase 2/cupric reductase	287	294	188	246	1	1	1	1	1	1
	1167599	1168138	1168138	+	ycfJ	b1110	uncharacterized protein	12	9	10	11	1	1	1	1	1	1
1168832	1168832	1168200	1168200	-	ycfQ	b1111	repressor for bhsA(ycfR)	38	56	38	53	1	1	1	1	1	1
1169037			1169056	+	-	predicted RNA	-	20	5	376	276	1	3.81e-18	1.7e-08	0	7.13e-260	1
1169057	1169073	1169330	1169330	+	bhsA	b1112	biofilm, cell surface and signaling protein	27	22	303	172	1	2.33e-05	0.437792	3.86e-15	0.00133794	1
	1170374	1169412		-	ldtC	b1113	L,D-transpeptidase linking Lpp to murein	8	10	3	1	1	1	1	1	1	1
1173972	1173964	1170518	1170518	-	mfd	b1114	transcription-repair coupling factor	86	76	182	180	1	1	1	1	1	1
	1175165	1174092		-	ycfT	b1115	inner membrane protein	1	1	0	1	1	1	1	1	1	1
1175407	1175427	1176626		+	lolC	b1116	lipoprotein-releasing system transmembrane protein	98	77	166	110	1	1	1	1	1	1
	1176619	1177320		+	lolD	b1117	outer membrane-specific lipoprotein transporter subunit	75	57	58	54	1	1	1	1	1	1
	1177320	1178564	1178564	+	lolE	b1118	lipoprotein-releasing system transmembrane protein	151	133	203	162	1	1	1	1	1	1
1178565	1178593	1179504	1179504	+	nagK	b1119	N-acetyl-D-glucosamine kinase	89	83	105	105	1	1	1	1	1	1
1179631	1179631	1180359	1180359	+	cobB	b1120	deacetylase of acs and cheY, chemotaxis regulator	88	95	99	105	1	1	1	1	1	1
	1181267	1180479		-	ycfZ	b1121	inner membrane protein	4	2	11	4	1	1	1	1	1	1
1181780	1181725	1181264		-	ymfA	b1122	DUF3592 family inner membrane protein	8	9	24	33	1	1	1	1	1	1
	1182829	1181783	1181783	-	potD	b1123	polyamine transporter subunit	284	357	252	418	1	1	1	1	1	1
	1183620	1182826		-	potC	b1124	polyamine transporter subunit	80	88	137	100	1	1	1	1	1	1
1184457	1184444	1183617		-	potB	b1125	polyamine transporter subunit	49	46	107	86	1	1	1	1	1	1
1185656	1185594	1184458	1184458	-	potA	b1126	polyamine transporter subunit	92	100	234	170	1	1	1	1	1	1
1185762			1185812	+	-	predicted RNA	-	351	504	318	339	1	1	1	1	1	1
	1185844	1187070	1187070	+	pepT	b1127	peptidase T	53	56	11	16	1	1	1	1	1	1
1188266	1188240	1187119	1187119	-	roxA	b1128	50S ribosomal protein L16 arginine hydroxylase; 2-oxoglutarate oxygenase	197	209	270	242	1	1	1	1	1	1
	1189776	1188316	1188316	-	phoQ	b1129	sensory histidine kinase in two-component regulatory system with PhoP	109	106	123	108	1	1	1	1	1	1
1190447	1190447	1189776		-	phoP	b1130	response regulator in two-component regulatory system with PhoQ	116	123	75	60	1	1	1	1	1	1
1191986	1191986	1190616	1190616	-	purB	b1131	adenylosuccinate lyase	165	177	639	501	1	1	1	1	1	1
1192631	1192631	1191990	1191987	-	hflD	b1132	putative lysogenization regulator	120	121	567	543	1	0.983736	1	0.820353	1	1
1193776	1193773	1192667	1192660	-	mnmA	b1133	tRNA(Gln,Lys,Glu) U34 2-thiouridylase, first step in mnm(5)-s(2)U34-tRNA synthesis	199	182	493	327	1	1	1	1	1	1
1193802			1193777	-	-	predicted RNA	-	60	74	655	489	1	0.000654	0.105396	3.19e-06	0.00778377	1
1194288	1194288	1193827	1193827	-	nudJ	b1134	bifunctional thiamine pyrimidine pyrophosphate hydrolase/ thiamine pyrophosphate hydrolase	52	43	92	54	1	1	1	1	1	1
1194951	1194951	1194298	1194289	-	rluE	b1135	23S rRNA pseudouridine(2457) synthase	67	78	154	64	1	1	1	1	1	1
1194974	1195123	1196373	1196373	+	icd	b1136	e14 prophage; isocitrate dehydrogenase, specific for NADP+	1275	1449	551	665	1	1	1	1	1	1
	1197532	1196867		-	ymfD	b1137	e14 prophage; putative SAM-dependent methyltransferase	13	15	12	2	1	1	1	1	1	1
1198251	1198237	1197533		-	ymfE	b1138	e14 prophage; putative inner membrane protein	31	44	27	34	1	1	1	1	1	1
	1198695	1199588	1199588	+	lit	b1139	e14 prophage; cell death peptidase, inhibitor of T4 late gene expression	19	22	29	15	1	1	1	1	1	1
	1200806	1199679		-	intE	b1140	e14 prophage; putative integrase	7	5	4	4	1	1	1	1	1	1
	1201032	1200787		-	xisE	b1141	e14 prophage; putative excisionase	5	9	1	10	1	1	1	1	1	1
1201470			1201496	+	-	predicted RNA	-	290	408	552	237	1	1	1	1	1	1
	1201497	1201838	1201838	+	ymfI	b1143	e14 prophage; uncharacterized protein	67	71	68	23	1	1	1	1	1	1
	1202084	1201776		-	ymfJ	b1144	e14 prophage; uncharacterized protein	9	16	15	19	1	1	1	1	1	1
1202933	1202933	1202259	1202259	-	cohE	b1145	e14 prophage; repressor protein phage e14	98	108	171	124	1	1	1	1	1	1
	1203024	1203224		+	croE	b1146	e14 prophage; putative DNA-binding transcriptional regulator	4	1	4	0	1	1	1	1	1	1
	1203268	1203825		+	ymfL	b1147	e14 prophage; putative DNA-binding transcriptional regulator	3	1	1	0	1	1	1	1	1	1
	1203822	1204160		+	ymfM	b1148	e14 prophage; uncharacterized protein	5	3	3	4	1	1	1	1	1	1
	1205549	1205731		+	ymfR	b1150	e14 prophage; uncharacterized protein	3	1	0	0	1	1	1	1	1	1
	1206913	1207497		+	ymfQ	b1153	prohage e14 tail protein homolog	1	0	0	0	1	1	1	1	1	1
	1207501	1208130		+	stfP	b1154	e14 prophage; uncharacterized protein	5	2	0	3	1	1	1	1	1	1
	1208132	1208545		+	tfaP	b1155	e14 prophage; uncharacterized protein	2	1	5	0	1	1	1	1	1	1
	1209119	1208517		-	tfaE	b1156	e14 prophage; putative tail fiber assembly protein	4	1	1	1	1	1	1	1	1	1
	1209685	1210239		+	pinE	b1158	e14 prophage; site-specific DNA recombinase	2	1	0	0	1	1	1	1	1	1
	1210346	1211179		+	mcrA	b1159	putative 5-methylcytosine/5-hydroxymethylcytosine-specific restriction nuclease; 5-methylcytosine DNA binding protein; e14 prophage gene	9	8	6	10	1	1	1	1	1	1
	1212003	1211680		-	iraM	b1160	RpoS stabilzer during Mg starvation, anti-RssB factor	8	2	4	0	1	1	1	1	1	1
	1213107	1212703		-	ycgX	b1161	DUF1398 family protein	4	2	6	1	1	1	1	1	1	1
1214078	1214059	1213328	1213326	-	bluR	b1162	repressor of blue light-responsive genes	57	75	89	72	1	1	1	1	1	1
	1215475	1214264		-	bluF	b1163	anti-repressor for YcgE, blue light-responsive; FAD-binding; has c-di-GMP phosphodiesterase-like EAL domain, but does not degrade c-di-GMP	8	13	10	2	1	1	1	1	1	1
	1215789	1216025		+	ycgZ	b1164	RcsB connector protein for regulation of biofilm and acid-resistance	6	4	6	9	1	1	1	1	1	1
	1216068	1216340		+	ymgA	b1165	RcsB connector protein for regulation of biofilm	10	7	10	15	1	1	1	1	1	1
	1216369	1216635		+	ariR	b1166	RcsB connector protein for regulation of biofilm and acid-resistance	2	1	0	0	1	1	1	1	1	1
	1216748	1216996		+	ymgC	b1167	Blue light, low temperature and stress induced protein	1	0	0	0	1	1	1	1	1	1
	1217328	1218851		+	ycgG	b1168	putative membrane-anchored cyclic-di-GMP phosphodiesterase	1	1	0	2	1	1	1	1	1	1
	1218983	1219201	1219201	+	ymgF	b4520	inner membrane division septum protein	14	12	24	17	1	1	1	1	1	1
	1222634	1222305		-	ymgD	b1171	uncharacterized protein	7	8	2	4	1	1	1	1	1	1
1222988	1222988	1222644	1222644	-	ymgG	b1172	UPF0757 family protein	11	18	7	10	1	1	1	1	1	1
	1223163	1222990		-	ymgI	b4593	uncharacterized protein	2	0	1	6	1	1	1	1	1	1
	1223264	1223449		+	ymgJ	b4594	uncharacterized protein	2	1	0	0	1	1	1	1	1	1
1224545	1224545	1224279	1224279	-	minE	b1174	cell division topological specificity factor	700	849	627	630	1	1	1	1	1	1
1225361	1225361	1224549	1224546	-	minD	b1175	membrane ATPase of the MinC-MinD-MinE system	517	622	312	333	1	1	1	1	1	1
1226087	1226080	1225385	1225377	-	minC	b1176	cell division inhibitor	330	414	235	176	1	1	1	1	1	1
1226565	1226600	1226968	1226968	+	ycgJ	b1177	uncharacterized protein	60	80	58	55	1	1	1	1	1	1
	1227472	1227071	1227071	-	pliG	b1178	periplasmic inhibitor of g-type lysozyme	33	43	21	11	1	1	1	1	1	1
1227690	1227714	1228007	1228011	+	ycgL	b1179	UPF0745 family protein	59	110	112	112	1	1	1	1	1	1
1228015			1228065	+	-	predicted RNA	-	425	686	380	539	1	1	1	1	1	1
1228079	1228079	1228738	1228738	+	ycgM	b1180	putative isomerase/hydrolase	74	64	50	66	1	1	1	1	1	1
1228785	1228815	1229276	1229276	+	ycgN	b1181	UPF0153 family cysteine cluster protein	43	39	40	77	1	1	1	1	1	1
	1230394	1229483		-	hlyE	b1182	hemolysin E	4	0	1	0	1	1	1	1	1	1
	1230767	1231186		+	umuD	b1183	DNA polymerase V, subunit D	12	9	14	14	1	1	1	1	1	1
	1231186	1232454		+	umuC	b1184	DNA polymerase V, subunit C	7	8	5	1	1	1	1	1	1	1
1233055	1233030	1232500	1232493	-	dsbB	b1185	oxidoreductase that catalyzes reoxidation of DsbA protein disulfide isomerase I	26	16	28	32	1	1	1	1	1	1
1234717	1234717	1233176	1233176	-	nhaB	b1186	sodium:proton antiporter	50	44	94	50	1	1	1	1	1	1
1234914	1234938	1235657	1235657	+	fadR	b1187	fatty acid metabolism regulon transcriptional regulator	126	123	176	94	1	1	1	1	1	1
	1237241	1235709	1235709	-	ycgB	b1188	SpoVR family stationary phase protein	36	42	3	10	1	1	1	0.981152	1	1
1237542			1237552	+	-	predicted RNA	-	50	42	158	300	1	1	0.780446	0.802623	0.000679	1
1237553	1237571	1238869	1238869	+	dadA	b1189	D-amino acid dehydrogenase	101	136	126	135	1	1	1	1	1	1
1238870	1238879	1239949	1239949	+	dadX	b1190	alanine racemase, catabolic, PLP-binding	173	197	198	182	1	1	1	1	1	1
1242097	1242071	1240335	1240335	-	cvrA	b1191	putative cation/proton antiporter	65	57	26	42	1	1	1	1	1	1
1243080	1243080	1242166	1242166	-	ldcA	b1192	murein tetrapeptide carboxypeptidase; LD-carboxypeptidase A	47	47	45	61	1	1	1	1	1	1
1243164	1243180	1243791	1243791	+	emtA	b1193	lytic murein endotransglycosylase E	48	50	67	65	1	1	1	1	1	1
	1244527	1243793		-	ycgR	b1194	flagellar velocity braking protein, c-di-GMP-regulated	1	1	0	0	1	1	1	1	1	1
	1244728	1244982		+	ymgE	b1195	UPF0410 family putative inner membrane protein	8	6	1	0	1	1	1	1	1	1
	1245160	1245600		+	ycgY	b1196	uncharacterized protein	1	1	2	0	1	1	1	1	1	1
1247376	1247376	1245679	1245679	-	treA	b1197	periplasmic trehalase	32	27	7	2	1	1	1	1	1	1
1249114	1249114	1247696	1247696	-	dhaM	b1198	putative dihydroxyacetone-specific PTS enzymes: HPr component/EI component	545	509	71	71	1	1	0.790098	1	1	1
1248270			1248320	+	-	predicted RNA	antisense: dhaM	206	192	6	4	1	0.683995	0.608158	0.595511	0.559058	1
1249757	1249757	1249125	1249115	-	dhaL	b1199	dihydroxyacetone kinase, C-terminal domain	493	438	65	88	1	1	1	1	1	1
1250880	1250838	1249768	1249767	-	dhaK	b1200	dihydroxyacetone kinase, PTS-dependent, dihydroxyacetone-binding subunit	636	723	140	210	1	1	1	1	1	1
1251046	1251066	1252985	1252985	+	dhaR	b1201	dhaKLM operon transcription activator	17	13	27	32	1	1	1	1	1	1
	1255952	1253085		-	ycgV	b1202	putative adhesin	8	8	5	5	1	1	1	1	1	1
1257866	1257812	1256721	1256721	-	ychF	b1203	catalase inhibitor protein; ATPase, K+-dependent, ribosome-associated	153	188	300	209	1	1	1	1	1	1
1258534	1258513	1257929	1257876	-	pth	b1204	peptidyl-tRNA hydrolase	17	19	75	32	1	1	1	0.991673	1	1
1258764			1258790	+	-	predicted RNA	-	443	227	192	154	1	1	1	1	1	1
	1258791	1259069	1259069	+	ychH	b1205	DUF2583 family putative inner membrane protein	138	111	35	18	1	1	1	1	1	1
1260803	1260803	1259124	1259124	-	dauA	b1206	C4-dicarboxylic acid transporter	34	32	79	73	1	1	1	1	1	1
1262025	1261875	1260928	1260917	-	prs	b1207	phosphoribosylpyrophosphate synthase	222	159	467	348	1	1	1	1	1	1
	1262877	1262026	1262026	-	ispE	b1208	4-diphosphocytidyl-2-C-methylerythritol kinase	206	144	396	227	1	1	1	1	1	1
1263518	1263500	1262877		-	lolB	b1209	lipoprotein localization factor	134	123	148	133	1	1	1	1	1	1
1263686			1263703	+	-	predicted RNA	-	151	129	374	20	1	1	1	1	1	1
1263704	1263714	1264970	1264970	+	hemA	b1210	glutamyl tRNA reductase	80	69	70	48	1	1	1	1	1	1
1265005	1265012	1266094		+	prfA	b1211	peptide chain release factor RF-1	127	117	190	117	1	1	1	1	1	1
	1266094	1266927		+	prmC	b1212	N5-glutamine methyltransferase, modifies release factors RF-1 and RF-2	35	22	39	23	1	1	1	1	1	1
	1266924	1267316	1267316	+	ychQ	b1213	SIRB family inner membrane protein	127	95	143	87	1	1	1	1	1	1
1267317	1267320	1268129	1268129	+	ychA	b1214	transglutaminase-like TPR-repeat protein	133	127	153	140	1	1	1	1	1	1
1268164	1268165	1269019	1269044	+	kdsA	b1215	3-deoxy-D-manno-octulosonate 8-phosphate synthase	306	369	477	382	1	1	1	1	1	1
	1269275	1269168		-	ldrA	b4419	toxic polypeptide, small	11	6	1	4	1	1	1	1	1	1
1269323			1269389	+	rdlA	b4420	-	23	11	11	34	1	1	1	1	1	1
1269858			1269923	+	rdlB	b4422	-	13	13	12	9	1	1	1	1	1	1
	1270345	1270238	1270238	-	ldrC	b4423	toxic polypeptide, small	14	5	3	3	1	1	1	1	1	1
1270393			1270460	+	rdlC	b4424	-	19	14	23	6	1	1	1	1	1	1
1271898	1271849	1270749	1270706	-	chaA	b1216	calcium/sodium:proton antiporter	41	33	40	34	1	1	1	1	1	1
1272119	1272119	1272349		+	chaB	b1217	cation transport regulator	32	37	16	17	1	1	1	1	1	1
	1272507	1273202		+	chaC	b1218	cation transport regulator	18	17	7	9	1	1	1	1	1	1
1273616	1273599	1273246	1273246	-	ychN	b1219	putative sulfur relay protein	434	640	325	245	1	1	1	1	1	1
	1273784	1275178	1275178	+	ychO	b1220	putative invasin	14	17	8	4	1	1	1	1	1	1
	1275829	1275179	1275179	-	narL	b1221	response regulator in two-component regulatory system with NarX (or NarQ)	193	233	294	403	1	1	1	1	1	1
1277618	1277618	1275822		-	narX	b1222	sensory histidine kinase in two-component regulatory system with NarL	43	41	57	53	1	1	1	1	1	1
	1277957	1279348		+	narK	b1223	nitrate/nitrite transporter	1	1	0	1	1	1	1	1	1	1
	1279864	1283607		+	narG	b1224	nitrate reductase 1, alpha subunit	12	11	3	3	1	1	1	1	1	1
	1283604	1285142		+	narH	b1225	nitrate reductase 1, beta (Fe-S) subunit	8	10	4	2	1	1	1	1	1	1
	1285139	1285849		+	narJ	b1226	molybdenum-cofactor-assembly chaperone subunit (delta subunit) of nitrate reductase 1	12	11	7	11	1	1	1	1	1	1
	1285849	1286526		+	narI	b1227	nitrate reductase 1, gamma (cytochrome b(NR)) subunit	4	3	2	0	1	1	1	1	1	1
1287236			1287066	-	rttR	b4425	-	38	9	10	3	0.00654283	1	1	1	1	1
	1287176	1287087		-	tpr	b1229	protamine-like protein	32	6	10	4	1	1	1	1	1	1
1287240			1287287	+	-	predicted RNA	antisense: tyrV	227	31	8	24	5.37e-15	0.765692	1	1	1	1
1287328			1287244	-	tyrV	b1230	Tyr tRNA	238	200	91	183	1	1	1	1	1	1
1287622			1287538	-	tyrT	b1231	Tyr tRNA	542	358	301	365	1	1	1	1	1	1
1288624	1288624	1287782	1287782	-	purU	b1232	formyltetrahydrofolate hydrolase	79	89	67	71	1	1	1	1	1	1
1289149	1289132	1288674	1288670	-	ychJ	b1233	UPF0225 family protein	82	101	209	115	1	1	1	1	1	1
1289106			1289216	+	-	predicted RNA	antisense: ychJ	540	605	572	623	1	1	1	1	1	1
1289245	1289245	1290150	1290241	+	rssA	b1234	putative patatin-like family phospholipase	69	83	59	68	1	1	1	1	1	1
1290242	1290242	1291255	1291255	+	rssB	b1235	PcnB-degradosome interaction factor; response regulator	38	34	27	12	1	1	1	1	1	1
1291346			1291423	+	-	predicted RNA	-	210	234	568	236	1	1	1	1	1	1
1289164			1289150	-	-	predicted RNA	-	37	148	515	182	0.292287	3.98e-08	1	1	1	1
1291432	1291457	1292365	1292365	+	galU	b1236	glucose-1-phosphate uridylyltransferase	233	339	296	261	1	1	1	1	1	1
1292959	1292922	1292509	1292488	-	hns	b1237	global DNA-binding transcriptional dual regulator H-NS	7020	8479	6649	6473	1	1	1	1	1	1
1292558			1292639	+	-	predicted RNA	antisense: hns	183	362	88	241	1	1	1	1	1	1
1292744			1292860	+	-	predicted RNA	antisense: hns	195	335	59	137	1	1	1	1	1	1
1293526	1293527	1294144	1294187	+	tdk	b1238	thymidine kinase/deoxyuridine kinase	26	41	57	57	1	1	1	1	1	1
1298248	1298121	1295446	1295446	-	adhE	b1241	fused acetaldehyde-CoA dehydrogenase/iron-dependent alcohol dehydrogenase/pyruvate-formate lyase deactivase	1274	1231	625	642	1	1	1	1	1	1
1296534			1296655	+	-	predicted RNA	antisense: adhE	361	303	88	58	1	1	1	1	1	1
1297706			1297736	+	-	predicted RNA	antisense: adhE	261	221	15	10	1	0.965994	0.953369	0.900802	0.955726	1
	1298598	1299245		+	ychE	b1242	UPF0056 family inner membrane protein	13	12	21	18	1	1	1	1	1	1
1299544			1299594	+	-	predicted RNA	-	517	440	345	411	1	1	1	1	1	1
1299699			1300102	+	-	predicted RNA	-	394	431	142	221	1	1	1	1	1	1
1300174			1300422	+	-	predicted RNA	-	305	418	226	240	1	1	1	1	1	1
1300484			1300569	+	-	predicted RNA	-	419	421	158	210	1	1	1	1	1	1
1298309			1298260	-	-	predicted RNA	-	290	155	474	278	1	1	1	1	1	1
1300884			1300809	-	-	predicted RNA	-	174	261	27	102	1	1	1	1	1	1
1300969	1301182	1302813	1302813	+	oppA	b1243	oligopeptide transporter subunit	869	1081	930	715	1	1	1	1	1	1
1301168			1301149	-	-	predicted RNA	-	225	207	135	134	1	1	1	1	1	1
1302097			1302050	-	-	predicted RNA	antisense: oppA	204	192	93	28	1	1	1	1	1	1
1302814	1302899	1303819	1303833	+	oppB	b1244	oligopeptide transporter subunit	361	408	1009	777	1	1	1	1	1	1
1303834	1303834	1304742	1304742	+	oppC	b1245	oligopeptide transporter subunit	312	269	361	309	1	1	1	1	1	1
1304743	1304754	1305767		+	oppD	b1246	oligopeptide transporter subunit	319	362	594	532	1	1	1	1	1	1
	1305764	1306768	1306768	+	oppF	b1247	oligopeptide transporter subunit	456	498	601	809	1	1	1	1	1	1
1307157	1307150	1306821	1306821	-	yciU	b1248	UPF0263 family protein	132	105	39	51	1	1	1	1	1	1
1308671	1308645	1307185	1307185	-	clsA	b1249	cardiolipin synthase 1	78	85	95	120	1	1	1	1	1	1
1310269	1310269	1309016		-	kch	b1250	voltage-gated potassium channel	23	30	17	18	1	1	1	1	1	1
1310881	1310865	1310569	1310569	-	yciI	b1251	putative DGPF domain-containing enzyme	160	162	57	93	1	1	1	1	1	1
1311068	1311089	1311808	1311808	+	tonB	b1252	membrane spanning protein in TonB-ExbB-ExbD transport complex	18	18	72	73	1	1	1	1	1	1
1312890	1312890	1312351	1312332	-	yciB	b1254	IspA family inner membrane protein	73	64	177	86	1	1	1	1	1	1
1313663	1313663	1312920	1312904	-	yciC	b1255	UPF0259 family inner membrane protein	60	52	146	100	1	1	1	1	1	1
1314020	1314020	1314658	1314658	+	ompW	b1256	outer membrane protein W	16	14	0	0	1	1	1	1	1	1
	1315224	1314718		-	yciE	b1257	putative rubrerythrin/ferritin-like metal-binding protein	3	2	1	0	1	1	1	1	1	1
	1315770	1315270		-	yciF	b1258	putative rubrerythrin/ferritin-like metal-binding protein	3	3	7	1	1	1	1	1	1	1
	1316035	1315856		-	yciG	b1259	KGG family protein	2	1	0	0	1	1	1	1	1	1
	1317222	1316416	1316416	-	trpA	b1260	tryptophan synthase, alpha subunit	33	28	32	33	1	1	1	1	1	1
1318415	1318415	1317222		-	trpB	b1261	tryptophan synthase, beta subunit	50	50	32	49	1	1	1	1	1	1
	1319788	1318427		-	trpC	b1262	fused indole-3-glycerolphosphate synthetase/N-(5-phosphoribosyl)anthranilate isomerase	22	21	15	2	1	1	1	1	1	1
	1321384	1319789		-	trpD	b1263	fused glutamine amidotransferase (component II) of anthranilate synthase/anthranilate phosphoribosyl transferase	5	4	5	2	1	1	1	1	1	1
	1322946	1321384		-	trpE	b1264	component I of anthranilate synthase	5	3	6	8	1	1	1	1	1	1
1323103	1323082	1323038	1323038	-	trpL	b1265	trp operon leader peptide	9	2	11	27	1	1	1	1	1.95e-15	1
1323202	1323220	1324101		+	yciV	b1266	PHP domain protein	119	141	210	200	1	1	1	1	1	1
	1324098	1324718	1324718	+	yciO	b1267	putative RNA binding protein	159	210	209	280	1	1	1	1	1	1
	1324746	1326641	1326641	+	yciQ	b1268	enhancer of membrane protein expression; putative inner membrane protein	19	18	20	11	1	1	1	1	1	1
1326807	1326852	1327727	1327727	+	rluB	b1269	23S rRNA pseudouridine(2605) synthase	88	69	196	124	1	1	1	1	1	1
	1328357	1327767	1327767	-	btuR	b1270	cob(I)yrinic acid a,c-diamide adenosyltransferase	81	87	52	63	1	1	1	1	1	1
1329112	1329112	1328354		-	yciK	b1271	putative EmrKY-TolC system oxoacyl-(acyl carrier protein) reductase	49	46	29	27	1	1	1	1	1	1
1329315	1329332	1330381	1330381	+	sohB	b1272	inner membrane protein, S49 peptidase family protein	213	256	100	127	1	1	1	1	1	1
1330716	1330668	1330417	1330408	-	yciN	b1273	DUF2498 protein YciN	233	253	238	207	1	1	1	1	1	1
1330832	1331048	1333645	1333645	+	topA	b1274	DNA topoisomerase I, omega subunit	198	231	488	511	1	1	1	1	1	1
1333764			1333795	+	-	predicted RNA	-	20	53	686	240	1	6.23e-71	1.13e-05	1.18e-15	0.570475	1
1333796	1333855	1334829	1334829	+	cysB	b1275	N-acetylserine-responsive cysteine regulon transcriptional activator; autorepressor	167	209	374	287	1	1	1	1	1	1
1335124	1335124	1335288	1335288	+	ymiA	b4522	uncharacterized protein	135	138	64	77	1	1	1	1	1	1
1335291	1335291	1335458	1335458	+	yciX	b4523	uncharacterized protein	69	47	20	23	1	1	1	1	1	1
1335809	1335831	1338506	1338506	+	acnA	b1276	aconitate hydratase 1	73	94	52	50	1	1	1	1	1	1
1339161	1339160	1338570	1338570	-	ribA	b1277	GTP cyclohydrolase II	81	102	119	59	1	1	1	1	1	1
1339330	1339330	1340094	1340095	+	pgpB	b1278	phosphatidylglycerophosphatase B	53	52	30	31	1	1	1	1	1	1
1340135			1340153	+	-	predicted RNA	-	67	34	295	423	1	1	0.90664	1.44e-06	9.08e-16	1
1340154	1340243	1340551	1340557	+	yciS	b1279	DUF1049 family inner membrane protein, function unknown	133	143	153	132	1	1	1	1	1	1
1340558	1340558	1341727	1341757	+	yciM	b1280	envelope integrity maintenance protein; EnvC-interacting protein	50	39	69	58	1	1	1	1	1	1
1341873	1341921	1342658		+	pyrF	b1281	orotidine-5'-phosphate decarboxylase	46	46	213	150	1	0.92578	1	0.527904	1	1
	1342658	1342984	1342988	+	yciH	b1282	initiation factor function partial mimic, SUI1 family	39	57	317	159	1	0.00391022	1	0.183424	1	1
1343328	1343328	1343110	1343110	-	osmB	b1283	lipoprotein	48	46	64	29	1	1	1	1	1	1
1344351	1344346	1343597	1343597	-	yciT	b1284	global regulator of transcription; DeoR family	96	67	70	60	1	1	1	1	1	1
1344364			1344354	-	-	predicted RNA	-	209	266	311	370	1	1	1	1	1	1
1344629	1344609	1344436	1344365	-	yciZ	b4596	uncharacterized protein	248	320	629	486	1	1	1	1	1	1
	1346742	1344757		-	gmr	b1285	cyclic-di-GMP phosphodiesterase; csgD regulator; modulator of Rnase II stability	14	15	18	21	1	1	1	1	1	1
	1346796	1346900		+	ymiB	b4672	uncharacterized protein	0	0	1	0	1	1	1	1	1	1
1348935	1348912	1346978	1346978	-	rnb	b1286	ribonuclease II	79	83	311	276	1	1	1	1	1	1
	1350107	1348980		-	yciW	b1287	putative oxidoreductase	13	12	72	23	1	0.496413	1	0.115672	1	1
1351114	1351039	1350251	1350251	-	fabI	b1288	enoyl-[acyl-carrier-protein] reductase, NADH-dependent	274	283	259	290	1	1	1	1	1	1
1351760	1351760	1351407	1351407	-	ycjD	b1289	DUF559 family endonuclease-related protein	57	46	64	40	1	1	1	1	1	1
1352635	1352634	1351828	1351803	-	sapF	b1290	antimicrobial peptide transport ABC system ATP-binding protein	35	29	63	40	1	1	1	1	1	1
	1353628	1352636	1352636	-	sapD	b1291	antimicrobial peptide transport ABC system ATP-binding protein	32	31	47	18	1	1	1	1	1	1
	1354518	1353628		-	sapC	b1292	antimicrobial peptide transport ABC transporter permease	16	14	20	5	1	1	1	1	1	1
	1355470	1354505		-	sapB	b1293	antimicrobial peptide transport ABC transporter permease	17	16	24	21	1	1	1	1	1	1
1357111	1357110	1355467		-	sapA	b1294	antimicrobial peptide transport ABC transporter periplasmic binding protein	45	40	71	79	1	1	1	1	1	1
1357685	1357668	1357423	1357395	-	ymjA	b1295	DUF2543 family protein	94	97	211	212	1	1	1	1	1	1
	1359187	1357802		-	puuP	b1296	putrescine importer	6	4	6	8	1	1	1	1	1	1
	1360908	1359490		-	puuA	b1297	glutamate--putrescine ligase	2	2	5	2	1	1	1	1	1	1
	1361120	1361884		+	puuD	b1298	gamma-glutamyl-gamma-aminobutyrate hydrolase	7	7	3	0	1	1	1	1	1	1
	1361911	1362468	1362468	+	puuR	b1299	repressor for the divergent puu operons, putrescine inducible	26	26	15	10	1	1	1	1	1	1
	1362743	1364230		+	puuC	b1300	gamma-glutamyl-gamma-aminobutyraldehyde dehydrogenase; succinate semialdehyde dehydrogenase	2	1	0	1	1	1	1	1	1	1
	1364232	1365512		+	puuB	b1301	gamma-glutamylputrescine oxidoreductase	1	1	1	0	1	1	1	1	1	1
	1365550	1366815		+	puuE	b1302	4-aminobutyrate aminotransferase, PLP-dependent	1	0	0	0	1	1	1	1	1	1
1367932	1367912	1366935	1366935	-	pspF	b1303	psp operon transcriptional activator	27	27	16	34	1	1	1	1	1	1
1368053	1368079	1368747	1368747	+	pspA	b1304	regulatory protein for phage-shock-protein operon	133	211	139	169	1	1	1	1	1	1
	1368801	1369025		+	pspB	b1305	psp operon transcription co-activator	47	62	26	22	1	1	1	1	1	1
	1369025	1369384	1369384	+	pspC	b1306	psp operon transcription co-activator	9	17	13	10	1	1	1	1	1	1
1369669	1369689	1370003	1370003	+	pspE	b1308	thiosulfate:cyanide sulfurtransferase (rhodanese)	581	727	287	237	1	1	1	1	1	1
	1370216	1371895		+	ycjM	b1309	alpha amylase catalytic domain family protein	4	5	1	0	1	1	1	1	1	1
	1371909	1373201		+	ycjN	b1310	putative ABC superfamily sugar transporter periplasmic-binding protein	8	7	2	2	1	1	1	1	1	1
	1373222	1374103		+	ycjO	b1311	inner membrane putative ABC superfamily sugar transporter permease	4	2	0	0	1	1	1	1	1	1
	1374090	1374932		+	ycjP	b1312	inner membrane putative ABC superfamily sugar transporter permease	5	3	2	0	1	1	1	1	1	1
	1374963	1376015		+	ycjQ	b1313	putative Zn-dependent NAD(P)-binding oxidoreductase	6	6	1	1	1	1	1	1	1	1
	1376034	1376822		+	ycjR	b1314	putative TIM alpha/beta barrel enzyme	8	7	4	0	1	1	1	1	1	1
	1376832	1377887		+	ycjS	b1315	putative NADH-binding oxidoreductase	8	10	4	4	1	1	1	1	1	1
	1377884	1380151		+	ycjT	b1316	putative family 65 glycosyl hydrolase	4	2	1	0	1	1	1	1	1	1
	1380148	1380807		+	ycjU	b1317	beta-phosphoglucomutase	3	2	0	0	1	1	1	1	1	1
	1381947	1382852		+	ompG	b1319	outer membrane porin G	3	1	1	1	1	1	1	1	1	1
	1383961	1382963		-	ycjW	b1320	LacI family putative transcriptional repressor	8	6	15	6	1	1	1	1	1	1
1384108	1384117	1385514		+	ycjX	b1321	DUF463 family protein, putative P-loop NTPase	30	25	154	108	1	0.67547	1	0.0369951	0.944977	1
	1385511	1386572	1386572	+	ycjF	b1322	UPF0283 family inner membrane protein	22	19	64	34	1	1	1	1	1	1
1386718	1386720	1388261	1388261	+	tyrR	b1323	aromatic amino acid biosynthesis and transport regulon transcriptional regulator; autorepressor; ATPase; phosphatase	123	152	146	160	1	1	1	1	1	1
1388844	1388811	1388305	1388305	-	tpx	b1324	lipid hydroperoxide peroxidase	453	451	463	437	1	1	1	1	1	1
1388930	1388930	1389895	1389925	+	ycjG	b1325	L-Ala-D/L-Glu epimerase	55	63	56	58	1	1	1	1	1	1
1390598	1390598	1389870	1389870	-	mpaA	b1326	murein peptide amidase A	29	29	10	22	1	1	1	1	1	1
	1391853	1390933		-	ycjY	b1327	S9 homolog non-peptidase family protein	6	7	6	4	1	1	1	1	1	1
1391973	1391991	1392890	1392890	+	pgrR	b1328	murein peptide degradation regulator	15	15	37	36	1	1	1	1	1	1
1393214	1393227	1394840	1394840	+	mppA	b1329	murein tripeptide (L-ala-gamma-D-glutamyl-meso-DAP) transporter subunit	93	141	47	46	1	1	1	1	1	1
	1395922	1394891	1394891	-	ynaI	b1330	mechanosensitive channel protein, very small conductance	9	10	24	23	1	1	1	1	1	1
1396076	1396076	1397092	1397175	+	insH1	b1331	IS5 transposase and trans-activator	305	355	164	198	1	1	1	1	1	1
1397329			1397348	+	-	predicted RNA	-	52	46	290	357	1	1	0.596777	0.0108859	0.000161	1
1398628	1398622	1397672	1397672	-	uspE	b1333	stress-induced protein	413	656	91	160	1	1	1	1	1	1
1398638			1398629	-	-	predicted RNA	-	334	272	68	18	1	1	1	1	1	1
1399544	1399526	1398774	1398774	-	fnr	b1334	oxygen-sensing anaerobic growth regulon transcriptional regulator; autorepressor	421	514	650	529	1	1	1	1	1	1
1400246	1400236	1399721	1399721	-	ogt	b1335	O-6-alkylguanine-DNA:cysteine-protein methyltransferase	57	59	55	65	1	1	1	1	1	1
1401773	1401773	1400247	1400247	-	abgT	b1336	p-aminobenzoyl-glutamate transporter; membrane protein	12	16	38	23	1	1	1	1	1	1
	1403255	1401810		-	abgB	b1337	p-aminobenzoyl-glutamate hydrolase, B subunit	3	3	0	1	1	1	1	1	1	1
	1404565	1403255		-	abgA	b1338	p-aminobenzoyl-glutamate hydrolase, A subunit	3	3	2	2	1	1	1	1	1	1
	1404741	1405649	1405649	+	abgR	b1339	putative DNA-binding transcriptional regulator of abgABT operon	15	20	8	15	1	1	1	1	1	1
1405751			1405656	-	mcaS	b4426	-	55	14	26	8	0.00672814	1	1	1	1	1
1405959	1405979	1406542	1406542	+	smrA	b1340	DNA endonuclease	35	31	70	28	1	1	1	1	1	1
	1407795	1406563		-	ydaM	b1341	diguanylate cyclase, csgD regulator	11	9	5	13	1	1	1	1	1	1
1408037	1408050	1409033	1409033	+	ydaN	b1342	putative Zn(II) transporter	55	64	27	48	1	1	1	1	1	1
1409129			1409250	+	fnrS	b4699	-	21	7	4	5	1	1	1	1	1	1
	1409511	1410884	1410884	+	dbpA	b1343	ATP-dependent RNA helicase, specific for 23S rRNA	10	11	24	17	1	1	1	1	1	1
1411999	1411948	1411013	1411013	-	ttcA	b1344	tRNA 2-thiocytidine biosynthesis protein	44	45	141	109	1	1	1	1	1	1
1413235	1413235	1412000	1412000	-	intR	b1345	Rac prophage; integrase	20	16	41	25	1	1	1	1	1	1
	1413452	1413237		-	ydaQ	b1346	Rac prophage; conserved protein	3	0	0	0	1	1	1	1	1	1
	1413740	1413531		-	rcbA	b1347	double-strand break reduction protein, Rac prophage	8	0	1	4	1	1	1	1	1	1
	1413927	1413733		-	ralR	b1348	Rac prophage; restriction alleviation protein	5	0	1	12	1	1	1	1	1	1
	1414793	1413984		-	recT	b1349	Rac prophage; recombination and repair protein	5	3	3	1	1	1	1	1	1	1
	1417386	1414786		-	recE	b1350	Rac prophage; exonuclease VIII, 5' -> 3' specific dsDNA exonuclease	5	3	2	5	1	1	1	1	1	1
	1417763	1417488		-	racC	b1351	Rac prophage; uncharacterized protein	8	1	0	0	1	1	1	1	1	1
	1418008	1417838		-	ydaE	b4526	Rac prophage; conserved protein	1	0	0	0	1	1	1	1	1	1
	1418229	1418008		-	kilR	b1352	Rac prophage; inhibitor of ftsZ, killing protein	2	0	0	0	1	1	1	1	1	1
	1418671	1419159		+	sieB	b1353	Rac prophage; phage superinfection exclusion protein	3	2	3	10	1	1	1	1	1	1
	1419311	1419156		-	ydaF	b4527	Rac prophage; uncharacterized protein	7	5	3	0	1	1	1	1	1	1
	1419456	1419322		-	ydaG	b1355	Rac prophage; uncharacterized protein	2	4	0	1	1	1	1	1	1	1
1420242	1420241	1419765	1419765	-	racR	b1356	Rac prophage; putative DNA-binding transcriptional regulator	106	118	103	169	1	1	1	1	1	1
	1420365	1420661		+	ydaS	b1357	Rac prophage; putative DNA-binding transcriptional regulator	2	1	0	8	1	1	1	1	1	1
	1420684	1421106		+	ydaT	b1358	Rac prophage; uncharacterized protein	2	1	10	5	1	1	1	1	1	1
	1421119	1421976		+	ydaU	b1359	Rac prophage; conserved protein	4	6	5	0	1	1	1	1	1	1
	1421983	1422729		+	ydaV	b1360	Rac prophage; putative DNA replication protein	6	5	4	0	1	1	1	1	1	1
	1423400	1423585		+	rzoR	b4528	Rac prophage; putative lipoprotein	5	2	0	2	1	1	1	1	1	1
1423745	1423782	1425239	1425239	+	trkG	b1363	Rac prophage; potassium transporter subunit	15	14	41	27	1	1	1	1	1	1
	1425377	1425640		+	ynaK	b1365	Rac prophage; conserved protein	4	2	5	0	1	1	1	1	1	1
	1429049	1432411		+	stfR	b1372	Rac prophage; putative tail fiber protein	3	2	1	1	1	1	1	1	1	1
	1432411	1432986		+	tfaR	b1373	Rac prophage; putative tail fiber assembly protein	5	2	1	5	1	1	1	1	1	1
	1433674	1433084		-	pinR	b1374	Rac prophage; putative site-specific recombinase	6	5	2	2	1	1	1	1	1	1
	1434224	1433991		-	ynaE	b1375	cold shock protein, Rac prophage	12	4	1	0	1	1	1	1	1	1
	1436893	1435760		-	ompN	b1377	outer membrane pore protein N, non-specific	1	0	0	0	1	1	1	1	1	1
1437121			1437229	+	micC	b4427	-	0	0	0	0	1	1	1	1	1	1
	1440784	1437260	1437260	-	pfo	b1378	pyruvate-flavodoxin oxidoreductase	63	66	23	26	1	1	1	1	1	1
1441058	1441058	1441324	1441347	+	ydbJ	b4529	DUF333 family putative lipoprotein	82	98	19	34	1	1	1	1	1	1
	1441743	1441321	1441321	-	hslJ	b1379	heat-inducible lipoprotein involved in novobiocin resistance	10	11	30	26	1	1	1	1	1	1
1441398			1441419	+	-	predicted RNA	antisense: hslJ	197	92	37	90	1	1	1	1	1	1
1442844	1442843	1441854	1441823	-	ldhA	b1380	fermentative D-lactate dehydrogenase, NAD-dependent	60	50	46	40	1	1	1	1	1	1
	1443051	1445690		+	ydbH	b1381	putative membrane-anchored protein, function unknown	23	23	24	21	1	1	1	1	1	1
	1445687	1445872	1445872	+	ynbE	b1382	lipoprotein	12	29	11	24	1	1	1	1	1	1
	1445880	1446206	1446206	+	ydbL	b1383	DUF1318 family protein	27	44	10	16	1	1	1	1	1	1
	1447283	1446378		-	feaR	b1384	transcriptional activator for tynA and feaB	5	12	2	4	1	1	1	1	1	1
	1447519	1449018		+	feaB	b1385	phenylacetaldehyde dehydrogenase	8	8	5	4	1	1	1	1	1	1
	1451349	1449076		-	tynA	b1386	tyramine oxidase, copper-requiring	2	2	0	1	1	1	1	1	1	1
	1453642	1451597		-	paaZ	b1387	fused oxepin-CoA hydrolase/3-oxo-5,6-dehydrosuberyl-CoA semialdehyde dehydrogenase	1	1	0	0	1	1	1	1	1	1
	1453927	1454856		+	paaA	b1388	ring 1,2-phenylacetyl-CoA epoxidase subunit	5	4	1	0	1	1	1	1	1	1
	1454868	1455155		+	paaB	b1389	putative ring 1,2-phenylacetyl-CoA epoxidase subunit	3	3	0	0	1	1	1	1	1	1
	1455164	1455910		+	paaC	b1390	ring 1,2-phenylacetyl-CoA epoxidase subunit	6	6	1	0	1	1	1	1	1	1
	1455925	1456422		+	paaD	b1391	ring 1,2-phenylacetyl-CoA epoxidase subunit	6	5	2	0	1	1	1	1	1	1
	1456430	1457500		+	paaE	b1392	ring 1,2-phenylacetyl-CoA epoxidase, NAD(P)H oxidoreductase component	3	5	1	5	1	1	1	1	1	1
	1457497	1458264		+	paaF	b1393	2,3-dehydroadipyl-CoA hydratase	5	4	2	0	1	1	1	1	1	1
	1458264	1459052		+	paaG	b1394	1,2-epoxyphenylacetyl-CoA isomerase, oxepin-CoA-forming	5	6	0	0	1	1	1	1	1	1
	1459054	1460481		+	paaH	b1395	3-hydroxyadipyl-CoA dehydrogenase, NAD+-dependent	5	5	1	0	1	1	1	1	1	1
	1460471	1460893		+	paaI	b1396	hydroxyphenylacetyl-CoA thioesterase	2	1	1	0	1	1	1	1	1	1
	1460893	1462098		+	paaJ	b1397	3-oxoadipyl-CoA/3-oxo-5,6-dehydrosuberyl-CoA thiolase	12	13	5	2	1	1	1	1	1	1
	1462125	1463438		+	paaK	b1398	phenylacetyl-CoA ligase	11	12	2	2	1	1	1	1	1	1
	1463539	1464489		+	paaX	b1399	transcriptional repressor of phenylacetic acid degradation paa operon, phenylacetyl-CoA inducer	52	60	32	26	1	1	1	1	1	1
	1464471	1465061	1465061	+	paaY	b1400	putative hexapeptide repeat acetyltransferase	38	46	27	23	1	1	1	1	1	1
	1465230	1465165		-	ynbG	b4674	uncharacterized protein	0	0	0	0	1	1	1	1	1	1
	1468826	1467921	1467921	-	insD1	b1402	IS2 transposase TnpB	32	28	15	19	1	1	1	1	1	1
1469154	1469149	1468784		-	insC1	b1403	IS2 repressor TnpA	42	36	23	33	1	1	1	1	1	1
1469358	1469358	1470509	1470509	+	insI1	b1404	IS30 transposase	40	46	23	22	1	1	1	1	1	1
	1474221	1475081	1475081	+	ydbC	b1406	putative NAD(P)-binding oxidoreductase	63	59	3	7	1	0.965994	1	0.853919	1	1
	1475144	1477450		+	ydbD	b1407	PF10971 family putative periplasmic methylglyoxal resistance protein	3	2	0	2	1	1	1	1	1	1
	1477621	1478226		+	ynbA	b1408	inner membrane protein	1	0	0	0	1	1	1	1	1	1
	1478226	1479122		+	ynbB	b1409	putative CDP-diglyceride synthase	2	0	0	0	1	1	1	1	1	1
	1479138	1480895		+	ynbC	b1410	putative esterase	4	3	4	1	1	1	1	1	1	1
	1480909	1482201		+	ynbD	b1411	putative phosphatase inner membrane protein	10	8	3	2	1	1	1	1	1	1
	1482860	1482255	1482255	-	azoR	b1412	NADH-azoreductase, FMN-dependent	23	28	25	26	1	1	1	1	1	1
1483035			1483046	+	-	predicted RNA	-	57	97	282	339	1	1	0.962674	1	1	1
1483047	1483061	1486963	1486963	+	hrpA	b1413	putative ATP-dependent helicase	94	89	108	114	1	1	1	1	1	1
1487199	1487235	1488035	1488035	+	ydcF	b1414	DUF218 superfamily protein, SAM-binding	25	32	42	52	1	1	1	1	1	1
1488232	1488232	1489671	1489671	+	aldA	b1415	aldehyde dehydrogenase A, NAD-linked	330	526	24	43	1	0.548397	1	0.00528998	0.0512831	1
1490902	1490902	1491432	1491463	+	cybB	b1418	cytochrome b561	200	280	369	482	1	1	1	1	1	1
1491506			1491443	-	rydC	b4597	-	5	5	19	52	1	1	0.00718024	1	2e-07	1
1491567			1491653	+	-	predicted RNA	-	95	173	493	385	1	0.92578	1	1	1	1
1491674	1491677	1491850	1491850	+	ydcA	b1419	putative periplasmic protein	149	163	169	222	1	1	1	1	1	1
	1492071	1491922	1491922	-	hokB	b4428	toxic polypeptide, small	72	65	26	73	1	1	1	1	1	1
1492129	1492129	1491962		-	mokB	b1420	regulatory peptide	68	68	37	84	1	1	1	1	1	1
1492119			1492174	+	sokB	b4429	-	3	1	0	0	1	1	1	1	1	1
	1492470	1494110		+	trg	b1421	methyl-accepting chemotaxis protein III, ribose and galactose sensor receptor	5	4	4	8	1	1	1	1	1	1
	1495071	1494148	1494148	-	ydcI	b1422	putative DNA-binding transcriptional regulator	12	15	23	25	1	1	1	1	1	1
	1495288	1496631		+	ydcJ	b1423	putative metalloenzyme	12	13	3	3	1	1	1	1	1	1
1496803	1496856	1498511	1498511	+	opgD	b1424	osmoregulated periplasmic glucan (OPG) biosynthesis periplasmic protein	40	38	40	36	1	1	1	1	1	1
1498615	1498651	1498875	1498875	+	ydcH	b1426	DUF465 family protein	803	1512	168	365	1	1	1	1	1	1
1498886	1498938	1499477	1499477	+	rimL	b1427	ribosomal-protein-L7/L12-serine acetyltransferase	40	61	16	41	1	1	1	1	1	1
	1500449	1499469		-	ydcK	b1428	uncharacterized protein	10	12	4	8	1	1	1	1	1	1
1500573	1500573	1501565		+	tehA	b1429	potassium-tellurite ethidium and proflavin transporter	24	23	28	18	1	1	1	1	1	1
	1501562	1502155	1502203	+	tehB	b1430	tellurite, selenium methyltransferase, SAM-dependent; tellurite, selenium resistance protein	72	103	164	105	1	1	1	1	1	1
	1502457	1503125	1503125	+	ydcL	b1431	lipoprotein	54	62	31	18	1	1	1	1	1	1
	1503717	1504865	1504865	+	insQ	b1432	IS609 transposase B	22	29	14	16	1	1	1	1	1	1
	1506080	1504905		-	ydcO	b1433	BenE family inner membrane putative transporter	16	15	3	6	1	1	1	1	1	1
1506156	1506172	1506708	1506708	+	ydcN	b1434	putative DNA-binding transcriptional regulator	41	35	97	58	1	1	1	1	1	1
1506781	1506781	1508742	1508742	+	ydcP	b1435	putative peptidase	24	26	72	51	1	1	1	1	1	1
	1509064	1508834		-	yncJ	b1436	uncharacterized protein	11	13	1	9	1	1	1	1	1	1
1509273	1509286	1509462	1509462	+	hicA	b4532	mRNA interferase toxin of the HicAB toxin-antitoxin system	26	43	55	31	1	1	1	1	1	1
1509482	1509508	1509924	1509924	+	hicB	b1438	antitoxin for the HicAB toxin-antitoxin system	21	26	30	52	1	1	1	1	1	1
1509982	1510003	1511409	1511409	+	ydcR	b1439	putative DNA-binding transcriptional regulator/putative amino transferase	16	17	43	35	1	1	1	1	1	1
	1511654	1512799		+	ydcS	b1440	polyhydroxybutyrate (PHB) synthase, ABC transporter periplasmic binding protein homolog	13	16	5	1	1	1	1	1	1	1
	1512817	1513830		+	ydcT	b1441	putative spermidine/putrescine transporter subunit	7	7	1	1	1	1	1	1	1	1
	1513831	1514772		+	ydcU	b1442	putative spermidine/putrescine transporter subunit	3	4	1	1	1	1	1	1	1	1
	1514762	1515556	1515556	+	ydcV	b1443	putative spermidine/putrescine transporter subunit	14	15	2	4	1	1	1	1	1	1
	1515578	1517002	1517002	+	patD	b1444	gamma-aminobutyraldehyde dehydrogenase	17	18	4	7	1	1	1	1	1	1
1517205	1517194	1517099	1517099	-	yncL	b4598	stress-induced small inner membrane enterobacterial protein	109	57	85	69	1	1	1	1	1	1
1517373	1517389	1517562	1517562	+	ydcX	b1445	DUF2566 family protein	20	25	148	55	1	0.238093	1	0.137407	1	1
1517571			1517622	+	-	predicted RNA	-	34	48	613	191	1	3.2e-14	1	5.44e-14	1	1
1517630	1517648	1517881	1517893	+	ydcY	b1446	uncharacterized protein	637	748	1345	2208	1	1	1	1	1	1
	1518331	1517882	1517873	-	ydcZ	b1447	DUF606 family inner membrane protein	45	35	12	29	1	1	1	1	1	1
1518868	1518846	1518328		-	mnaT	b1448	methionine N-acyltransferase; L-amino acid N-acyltransferase	69	78	35	71	1	1	1	1	1	1
1519027	1519027	1520064	1520064	+	curA	b1449	curcumin/dihydrocurcumin reductase, NADPH-dependent	31	41	4	4	1	1	1	1	1	1
	1520262	1520927		+	mcbR	b1450	colanic acid and biofilm gene transcriptional regulator, MqsR-controlled	3	6	0	0	1	1	1	1	1	1
1523078	1523065	1520963	1520963	-	yncD	b1451	putative iron outer membrane transporter	9	9	50	60	1	0.35254	0.0565578	0.329858	0.0705506	1
1523287	1523307	1524368	1524368	+	yncE	b1452	ATP-binding protein, periplasmic, function unknown	23	26	33	53	1	1	1	1	1	1
1526081	1525980	1524481	1524481	-	ansP	b1453	L-asparagine transporter	9	6	39	28	1	1	1	0.124387	1	1
	1526247	1526864		+	yncG	b1454	glutathione S-transferase homolog	5	3	2	0	1	1	1	1	1	1
	1526940	1527152		+	yncH	b1455	IPR020099 family protein	3	1	0	0	1	1	1	1	1	1
	1529922	1530404		+	ydcD	b1457	uncharacterized protein	4	6	3	4	1	1	1	1	1	1
	1531816	1532952		+	ydcC	b1460	H repeat-associated putative transposase	3	2	2	1	1	1	1	1	1	1
	1533052	1533285	1533285	+	pptA	b1461	4-oxalocrotonate tautomerase	16	16	27	10	1	1	1	1	1	1
	1533851	1533282		-	yddH	b1462	flavin reductase like-protein	4	3	0	0	1	1	1	1	1	1
	1534024	1534869		+	nhoA	b1463	N-hydroxyarylamine O-acetyltransferase	13	9	2	6	1	1	1	1	1	1
1535878	1535858	1534965	1534965	-	yddE	b1464	PhzC-PhzF family protein	43	37	32	34	1	1	1	1	1	1
	1536617	1535937		-	narV	b1465	nitrate reductase 2 (NRZ), gamma subunit	2	2	1	0	1	1	1	1	1	1
	1537309	1536614		-	narW	b1466	nitrate reductase 2 (NRZ), delta subunit (assembly subunit)	4	3	3	8	1	1	1	1	1	1
	1538853	1537309		-	narY	b1467	nitrate reductase 2 (NRZ), beta subunit	6	8	2	4	1	1	1	1	1	1
	1542590	1538850		-	narZ	b1468	nitrate reductase 2 (NRZ), alpha subunit	3	3	2	1	1	1	1	1	1	1
	1544060	1542672		-	narU	b1469	nitrate/nitrite transporter	2	1	0	2	1	1	1	1	1	1
	1547169	1546288	1546288	-	yddG	b1473	aromatic amino acid exporter	7	6	22	15	1	1	1	1	1	1
	1547401	1550448		+	fdnG	b1474	formate dehydrogenase-N, alpha subunit, nitrate-inducible	4	3	2	1	1	1	1	1	1	1
	1550461	1551345		+	fdnH	b1475	formate dehydrogenase-N, Fe-S (beta) subunit, nitrate-inducible	5	3	2	2	1	1	1	1	1	1
	1551338	1551991		+	fdnI	b1476	formate dehydrogenase-N, cytochrome B556 (gamma) subunit, nitrate-inducible	8	9	9	13	1	1	1	1	1	1
1552682	1552682	1552398	1552398	-	yddM	b1477	putative DNA-binding transcriptional regulator	52	51	51	34	1	1	1	1	1	1
1553915	1553838	1552828	1552828	-	adhP	b1478	ethanol-active dehydrogenase/acetaldehyde-active reductase	34	40	42	27	1	1	1	1	1	1
1555741	1555669	1553972	1553972	-	maeA	b1479	malate dehydrogenase, (decarboxylating, NAD-requiring) (malic enzyme)	343	379	368	359	1	1	1	1	1	1
1556047	1555963	1555826	1555826	-	sra	b1480	stationary-phase-induced ribosome-associated protein	93	104	20	36	1	1	1	1	1	1
	1556280	1556065		-	bdm	b1481	biofilm-dependent modulation protein	2	3	1	0	1	1	1	1	1	1
1556607			1556624	+	-	predicted RNA	-	150	260	75	12	1	1	1	1	0.967391	1
1556625	1556625	1557056	1557056	+	osmC	b1482	lipoyl-dependent Cys-based peroxidase, hydroperoxide resistance; salt-shock inducible membrane protein; peroxiredoxin	105	142	41	52	1	1	1	1	1	1
	1558038	1557112		-	ddpF	b1483	D,D-dipeptide permease system, ATP-binding component	3	1	2	1	1	1	1	1	1	1
	1559017	1558031		-	ddpD	b1484	D,D-dipeptide permease system, ATP-binding component	2	1	0	0	1	1	1	1	1	1
	1559910	1559014		-	ddpC	b1485	D-ala-D-ala transporter subunit	3	4	1	5	1	1	1	1	1	1
	1560929	1559907		-	ddpB	b1486	D-ala-D-ala transporter subunit	2	1	0	0	1	1	1	1	1	1
	1562481	1560931		-	ddpA	b1487	D-ala-D-a la transporter subunit	3	3	2	2	1	1	1	1	1	1
	1563076	1562495		-	ddpX	b1488	D-ala-D-ala dipeptidase, Zn-dependent	5	4	2	2	1	1	1	1	1	1
	1565733	1563334		-	dosP	b1489	oxygen sensor, c-di-GMP phosphodiesterase, heme-regulated; cold- and stationary phase-induced bioflim regulator	2	2	1	3	1	1	1	1	1	1
	1567140	1565758		-	dosC	b1490	diguanylate cyclase, cold- and stationary phase-induced oxygen-dependent biofilm regulator	3	3	3	1	1	1	1	1	1	1
1568832	1568823	1567504	1567504	-	yddW	b1491	liprotein, glycosyl hydrolase homolog	13	14	26	41	1	1	1	1	1	1
	1570489	1568954		-	gadC	b1492	glutamate:gamma-aminobutyric acid antiporter	3	2	1	0	1	1	1	1	1	1
	1572045	1570645		-	gadB	b1493	glutamate decarboxylase B, PLP-dependent	4	3	0	2	1	1	1	1	1	1
	1575202	1572407		-	pqqL	b1494	putative periplasmic M16 family zinc metalloendopeptidase	8	7	8	8	1	1	1	1	1	1
	1577619	1575247		-	yddB	b1495	putative TonB-dependent outer membrane receptor	5	4	6	6	1	1	1	1	1	1
	1579342	1577657		-	yddA	b1496	putative multidrug transporter subunit of ABC superfamily, membrane component/ATP-binding component	4	2	6	3	1	1	1	1	1	1
1580790	1580790	1579633	1579633	-	ydeM	b1497	putative YdeN-specific sulfatase-maturating enzyme	11	17	1	0	1	1	1	1	1	1
	1582524	1580842		-	ydeN	b1498	putative Ser-type periplasmic non-aryl sulfatase	158	186	4	7	1	1	1	1	1	1
	1583687	1582926		-	ydeO	b1499	UV-inducible global regulator, EvgA-, GadE-dependent	3	1	0	1	1	1	1	1	1	1
	1583959	1583762		-	safA	b1500	two-component system connector membrane protein, EvgSA to PhoQP	0	0	0	0	1	1	1	1	1	1
	1586486	1584207		-	ydeP	b1501	putative oxidoreductase	4	4	4	0	1	1	1	1	1	1
	1587734	1586820		-	ydeQ	b1502	putative fimbrial-like adhesin protein	3	1	2	1	1	1	1	1	1	1
	1588296	1587793		-	ydeR	b1503	putative fimbrial-like adhesin protein	3	1	1	1	1	1	1	1	1	1
	1588839	1588309		-	ydeS	b1504	putative fimbrial-like adhesin protein	4	1	1	0	1	1	1	1	1	1
	1592176	1590854	1590854	-	hipA	b1507	inactivating GltX kinase facilitating persister formation; toxin of HipAB TA pair; autokinase	21	31	10	21	1	1	1	1	1	1
1592464	1592442	1592176		-	hipB	b1508	antitoxin of HipAB toxin-antitoxin system	37	41	33	78	1	1	1	1	1	1
	1600209	1598617		-	lsrK	b1511	autoinducer-2 (AI-2) kinase	12	11	5	7	1	1	1	1	1	1
1601241	1601241	1600288		-	lsrR	b1512	lsr operon transcriptional repressor	29	32	9	15	1	1	1	1	1	1
	1601490	1603025		+	lsrA	b1513	autoinducer 2 import ATP-binding protein	4	6	1	3	1	1	1	1	1	1
	1603019	1604047		+	lsrC	b1514	autoinducer 2 import system permease protein	3	2	0	2	1	1	1	1	1	1
	1604047	1605039		+	lsrD	b1515	autoinducer 2 import system permease protein	2	1	0	0	1	1	1	1	1	1
	1605051	1606073		+	lsrB	b1516	autoinducer 2-binding protein	8	9	2	2	1	1	1	1	1	1
	1606100	1606975		+	lsrF	b1517	putative autoinducer-2 (AI-2) aldolase	5	6	3	0	1	1	1	1	1	1
	1606999	1607289	1607289	+	lsrG	b1518	autoinducer-2 (AI-2) degrading protein LsrG	9	15	11	3	1	1	1	1	1	1
	1607346	1608104		+	tam	b1519	trans-aconitate methyltransferase	13	12	8	10	1	1	1	1	1	1
1609022	1609022	1608108	1608108	-	yneE	b1520	bestrophin family putative inner membrane protein	4	3	37	0	1	0.0872842	1	8.79e-06	1	1
	1610680	1609229		-	uxaB	b1521	altronate oxidoreductase, NAD-dependent	8	7	1	2	1	1	1	1	1	1
	1611854	1610907		-	yneF	b1522	putative membrane-bound diguanylate cyclase	9	8	8	16	1	1	1	1	1	1
	1612325	1611966		-	yneG	b1523	DUF4186 family protein	12	7	18	13	1	1	1	1	1	1
1611994			1612032	+	-	predicted RNA	antisense: yneG	173	56	122	154	0.214286	1	1	1	1	1
1613269	1613251	1612325		-	glsB	b1524	glutaminase 2	35	24	69	65	1	1	1	1	1	1
1614703	1614703	1613315		-	sad	b1525	succinate semialdehyde dehydrogenase, NAD(P)+-dependent	22	23	14	7	1	1	1	1	1	1
	1614804	1615685		+	yneJ	b1526	putative DNA-binding transcriptional regulator	8	8	20	23	1	1	1	1	1	1
	1615763	1616878		+	yneK	b1527	uncharacterized protein	4	2	0	1	1	1	1	1	1	1
	1617028	1618218		+	ydeA	b1528	arabinose efflux transporter, arabinose-inducible	6	6	19	17	1	1	1	1	1	1
1618908	1618908	1618243	1618243	-	marC	b1529	UPF0056 family inner membrane protein	56	53	46	73	1	1	1	1	1	1
1619120	1619120	1619554	1619573	+	marR	b1530	transcriptional repressor of multiple antibiotic resistance	54	63	165	186	1	1	1	1	1	1
1619574	1619574	1619957	1619957	+	marA	b1531	multiple antibiotic resistance transcriptional regulator	68	67	145	125	1	1	1	1	1	1
	1619989	1620207		+	marB	b1532	mar operon regulator, periplasmic	9	9	16	11	1	1	1	1	1	1
1621137	1621137	1620238	1620238	-	eamA	b1533	cysteine and O-acetyl-L-serine efflux system	15	20	13	6	1	1	1	1	1	1
	1621332	1622519		+	ydeE	b1534	putative transporter	7	5	3	7	1	1	1	1	1	1
1622606	1622646	1622741	1622741	+	yneM	b4599	inner membrane-associated protein	861	1045	645	556	1	1	1	1	1	1
1622914			1622817	-	mgrR	b4698	-	992	81	182	41	5.3e-46	1	0.994555	1	1	1
1622865			1622884	+	-	predicted RNA	antisense: mgrR	140	6	23	16	3.05e-199	1	1	0.980186	1	1
	1623850	1622960		-	dgcZ	b1535	diguanylate cyclase, zinc-sensing	5	8	3	4	1	1	1	1	1	1
	1624497	1624105		-	ydeI	b1536	hydrogen peroxide resistance OB fold protein; putative periplasmic protein	4	1	1	0	1	1	1	1	1	1
	1624773	1625291		+	ydeJ	b1537	inactive PncC family protein	3	1	0	2	1	1	1	1	1	1
1627402	1627380	1625335	1625335	-	dcp	b1538	dipeptidyl carboxypeptidase II	71	87	33	46	1	1	1	1	1	1
1627491	1627517	1628263	1628263	+	ydfG	b1539	NADP-dependent 3-hydroxy acid dehydrogenase; malonic semialdehyde reductase	186	223	116	189	1	1	1	1	1	1
1628337	1628352	1629038	1629038	+	rspR	b1540	transcriptional repressor for rspAB	80	76	103	63	1	1	1	1	1	1
	1629215	1629418		+	ydfZ	b1541	selenoprotein, function unknown	16	17	13	22	1	1	1	1	1	1
	1630913	1629453		-	ydfI	b1542	putative NAD-dependent D-mannonate oxidoreductase	3	3	5	4	1	1	1	1	1	1
	1633072	1633305		+	ydfK	b1544	cold shock protein, function unknown, Qin prophage	6	5	2	0	1	1	1	1	1	1
	1633622	1634212		+	pinQ	b1545	Qin prophage; putative site-specific recombinase	5	7	7	0	1	1	1	1	1	1
	1634885	1634310		-	tfaQ	b1546	Qin prophage; putative tail fiber assembly protein	4	3	1	5	1	1	1	1	1	1
	1635847	1634885		-	stfQ	b1547	Qin prophage; putative side tail fiber assembly protein	1	1	0	0	1	1	1	1	1	1
	1636756	1636989		+	ynfO	b4533	uncharacterized protein, Qin prophage	4	1	0	1	1	1	1	1	1	1
	1637047	1637457		+	ydfO	b1549	Qin prophage; uncharacterized protein	6	1	9	3	1	1	1	1	1	1
1637825	1637782	1637609	1637609	-	gnsB	b1550	Qin prophage; multicopy suppressor of secG(Cs) and fabA6(Ts)	143	109	222	313	1	1	1	1	1	1
1637844			1637826	-	-	predicted RNA	-	150	195	1193	1103	1	0.0856431	0.221753	0.107857	0.277279	1
	1638109	1637954		-	ynfN	b1551	Qin prophage; cold shock-induced protein	1	1	0	0	1	1	1	1	1	1
	1638667	1638455		-	cspI	b1552	Qin prophage; cold shock protein	8	7	0	0	1	1	1	1	1	1
	1639527	1639030		-	rzpQ	b1553	Rz-like protein, Qin prophage	2	1	0	0	1	1	1	1	1	1
	1639334	1639080		-	rzoQ	b4689	putative Rz1-like lipoprotein, Qin prophage	3	1	0	0	1	1	1	1	1	1
	1640057	1639524		-	rrrQ	b1554	Qin prophage; putative lysozyme	2	2	1	0	1	1	1	1	1	1
	1640365	1640054		-	ydfR	b1555	Qin prophage; uncharacterized protein	2	1	3	4	1	1	1	1	1	1
	1640585	1640370		-	essQ	b1556	Qin prophage; putative S lysis protein	5	9	7	0	1	1	1	1	1	1
	1641554	1641339	1641339	-	cspB	b1557	Qin prophage; cold shock protein	42	53	13	12	1	1	1	1	1	1
1641855	1641855	1642067		+	cspF	b1558	Qin prophage; cold shock protein	38	63	43	16	1	1	1	1	1	1
	1643241	1642489		-	quuQ	b1559	Qin prophage; putative antitermination protein Q	9	9	4	1	1	1	1	1	1	1
	1644304	1643255		-	ydfU	b1560	Qin prophage; uncharacterized protein	2	1	3	2	1	1	1	1	1	1
1644902	1644902	1644651	1644651	-	rem	b1561	Qin prophage; uncharacterized protein	22	27	24	37	1	1	1	1	1	1
1645292	1645274	1645119	1645119	-	hokD	b1562	Qin prophage; small toxic polypeptide	122	146	105	148	1	1	1	1	1	1
	1645633	1645346	1645346	-	relE	b1563	Qin prophage; toxin of the RelE-RelB toxin-antitoxin system	73	100	130	102	1	1	1	1	1	1
1645888	1645872	1645633		-	relB	b1564	Qin prophage; bifunctional antitoxin of the RelE-RelB toxin-antitoxin system/ transcriptional repressor	82	95	109	102	1	1	1	1	1	1
	1645897	1646202		+	ydfV	b1565	Qin prophage; uncharacterized protein	3	0	2	0	1	1	1	1	1	1
	1646405	1646737		+	flxA	b1566	Qin prophage; uncharacterized protein	8	2	2	0	1	1	1	1	1	1
	1647850	1647620		-	dicC	b1569	Qin prophage; DNA-binding transcriptional regulator for DicB	5	4	3	0	1	1	1	1	1	1
1647931	1647934	1648341	1648341	+	dicA	b1570	Qin prophage; putative regulator for DicB	152	193	300	194	1	1	1	1	1	1
	1648508	1648663		+	ydfA	b1571	Qin prophage; uncharacterized protein	9	16	24	11	1	1	1	1	1	1
	1648823	1649041		+	ydfC	b1573	uncharacterized protein, Qin prophage	5	3	7	1	1	1	1	1	1	1
1649382			1649434	+	dicF	b1574	-	5	0	0	0	1	1	1	1	1	1
	1649609	1649797		+	dicB	b1575	Qin prophage; cell division inhibition protein	2	0	1	0	1	1	1	1	1	1
	1649794	1649985		+	ydfD	b1576	Qin prophage; uncharacterized protein	2	0	0	0	1	1	1	1	1	1
	1653915	1652896		-	rspB	b1580	putative Zn-dependent NAD(P)-binding oxidoreductase	4	1	1	1	1	1	1	1	1	1
	1655141	1653927		-	rspA	b1581	bifunctional D-altronate/D-mannonate dehydratase	4	3	0	3	1	1	1	1	1	1
1655673	1655673	1655347	1655347	-	ynfA	b1582	UPF0060 family inner membrane protein	24	16	7	12	1	1	1	1	1	1
1655739	1655808	1656149	1656149	+	ynfB	b1583	UPF0482 family putative periplasmic protein	369	409	926	985	1	1	1	1	1	1
1656163	1656184	1656744	1656744	+	speG	b1584	spermidine N1-acetyltransferase	122	161	309	372	1	1	1	1	1	1
1657476	1657457	1656747	1656747	-	ynfC	b1585	UPF0257 family lipoprotein	53	79	45	69	1	1	1	1	1	1
	1657565	1657870	1657870	+	ynfD	b1586	DUF1161 family periplasmic protein	75	69	37	26	1	1	1	1	1	1
	1658069	1660495		+	ynfE	b1587	putative selenate reductase, periplasmic	3	1	0	1	1	1	1	1	1	1
	1660556	1662979		+	ynfF	b1588	S- and N-oxide reductase, A subunit, periplasmic	9	8	6	5	1	1	1	1	1	1
	1662990	1663607		+	ynfG	b1589	oxidoreductase, Fe-S subunit	6	6	12	17	1	1	1	1	1	1
1663609	1663609	1664463	1664485	+	ynfH	b1590	oxidoreductase, membrane subunit	65	60	96	46	1	1	1	1	1	1
	1664506	1665120	1665120	+	dmsD	b1591	twin-argninine leader-binding protein for DmsA and TorA	48	38	46	21	1	1	1	1	1	1
	1665315	1666571		+	clcB	b1592	H(+)/Cl(-) exchange transporter	5	3	8	2	1	1	1	1	1	1
	1667219	1666524	1666524	-	ynfK	b1593	putative dethiobiotin synthetase	16	14	6	10	1	1	1	1	1	1
	1669592	1668699		-	ynfL	b1595	LysR family putative transcriptional regulator	4	5	4	9	1	1	1	1	1	1
	1669699	1670952		+	ynfM	b1596	putative arabinose efflux transporter	8	7	9	8	1	1	1	1	1	1
	1671376	1671684		+	asr	b1597	acid shock-inducible periplasmic protein	5	4	6	7	1	1	1	1	1	1
	1671777	1671860		+	ydgU	b4601	stationary phase-induced protein	2	2	0	0	1	1	1	1	1	1
	1673149	1672820		-	mdtI	b1599	multidrug efflux system transporter	11	13	8	1	1	1	1	1	1	1
	1673501	1673136		-	mdtJ	b1600	multidrug efflux system transporter	24	14	18	3	1	1	1	1	1	1
	1673913	1674947		+	tqsA	b1601	pheromone AI-2 transporter	4	4	1	1	1	1	1	1	1	1
1676360	1676360	1674972	1674972	-	pntB	b1602	pyridine nucleotide transhydrogenase, beta subunit	379	445	205	260	1	1	1	1	1	1
1677977	1677903	1676371	1676371	-	pntA	b1603	pyridine nucleotide transhydrogenase, alpha subunit	222	241	99	109	1	1	1	1	1	1
1678407			1678426	+	-	predicted RNA	-	265	175	26	8	1	1	1	1	0.967758	1
1678427	1678427	1679371	1679371	+	ydgH	b1604	DUF1471 family periplasmic protein	135	129	66	71	1	1	1	1	1	1
	1679557	1680939		+	ydgI	b1605	putative arginine/ornithine antiporter transporter	9	5	16	5	1	1	1	1	1	1
	1680976	1681698		+	folM	b1606	dihydromonapterin reductase, NADPH-dependent; dihydrofolate reductase isozyme	9	7	15	11	1	1	1	1	1	1
	1682030	1681695		-	ydgC	b1607	GlpM family inner membrane protein	5	8	11	2	1	1	1	1	1	1
1682148	1682159	1682878	1682881	+	rstA	b1608	response regulator of RstAB two-component system, low Mg-responsive via PhoQP	58	53	167	131	1	1	1	1	1	1
1682882	1682882	1684183	1684201	+	rstB	b1609	sensory histidine kinase of RstAB two-component system, low Mg-responsive via PhoQP	39	44	63	53	1	1	1	1	1	1
1684259	1684259	1685188	1685237	+	tus	b1610	inhibitor of replication at Ter, DNA-binding protein	22	20	34	41	1	1	1	1	1	1
	1686588	1685185	1685185	-	fumC	b1611	fumarate hydratase (fumarase C),aerobic Class II	26	34	7	5	1	1	1	1	1	1
1688437	1688377	1686731	1686731	-	fumA	b1612	fumarate hydratase (fumarase A), aerobic Class I	723	990	364	307	1	1	1	1	1	1
1688554			1688570	+	-	predicted RNA	-	51	97	370	190	1	0.315746	1	0.957606	1	1
1688571	1688576	1689751	1689751	+	manA	b1613	mannose-6-phosphate isomerase	148	184	177	162	1	1	1	1	1	1
1689797	1689852	1691360	1691360	+	ydgA	b1614	DUF945 family protein	315	329	213	202	1	1	1	1	1	1
	1692851	1691586		-	uidC	b1615	putative outer membrane porin for beta-glucuronides porin protein	9	7	1	1	1	1	1	1	1	1
	1694263	1692890		-	uidB	b1616	glucuronide transporter	9	5	1	1	1	1	1	1	1	1
	1696071	1694260		-	uidA	b1617	beta-D-glucuronidase	23	30	1	1	1	1	1	0.704733	1	1
1697101	1697052	1696462	1696462	-	uidR	b1618	transcriptional repressor	148	235	125	195	1	1	1	1	1	1
1698040	1698040	1697273	1697273	-	hdhA	b1619	7-alpha-hydroxysteroid dehydrogenase, NAD-dependent	74	98	40	61	1	1	1	1	1	1
	1699180	1698152	1698152	-	malI	b1620	transcriptional repressor of Mal regulon	33	32	9	16	1	1	1	1	1	1
1699355	1699355	1700947	1700956	+	malX	b1621	fused maltose and glucose-specific PTS enzymes: IIB component, IIC component	28	29	21	40	1	1	1	1	1	1
1700957	1700957	1702129	1702129	+	malY	b1622	bifunctional beta-cystathionase, PLP-dependent/ regulator of maltose regulon	43	41	17	32	1	1	1	1	1	1
1702214	1702233	1703234	1703234	+	add	b1623	adenosine deaminase	128	111	112	78	1	1	1	1	1	1
1704311	1704308	1703268	1703268	-	ydgJ	b1624	putative oxidoreductase	38	44	38	39	1	1	1	1	1	1
1704542	1704551	1704676	1704730	+	blr	b4409	beta-lactam resistance membrane protein; divisome-associated protein	22	27	88	54	1	1	1	1	1	1
1704915	1704949	1705164	1705164	+	cnu	b1625	nucleoid-associated oriC-binding protein; H-NS and StpA stabilizing factor	56	41	149	114	1	1	1	1	1	1
1705219	1705250	1705690	1705690	+	ydgK	b1626	DUF2569 family inner membrane protein	49	31	91	57	1	1	1	1	1	1
1705767	1705767	1706348		+	rsxA	b1627	SoxR iron-sulfur cluster reduction factor component; inner membrane protein of electron transport complex	21	13	47	13	1	1	1	1	1	1
	1706348	1706926		+	rsxB	b1628	SoxR iron-sulfur cluster reduction factor component; putative iron-sulfur protein	20	16	62	41	1	1	1	1	1	1
	1706919	1709141		+	rsxC	b1629	SoxR iron-sulfur cluster reduction factor component; putative membrane-associated NADH oxidoreductase of electron transport complex	26	25	91	76	1	1	1	1	1	1
	1709142	1710200	1710203	+	rsxD	b1630	SoxR iron-sulfur cluster reduction factor component; putative membrane protein of electron transport complex	21	19	63	49	1	1	1	1	1	1
1710204	1710204	1710824	1710827	+	rsxG	b1631	SoxR iron-sulfur cluster reduction factor component; putative membrane protein of electron transport complex	29	36	107	85	1	1	1	1	1	1
1710828	1710828	1711523		+	rsxE	b1632	SoxR iron-sulfur cluster reduction factor component; electron transport inner membrane NADH-quinone reductase	38	44	243	176	1	0.0884209	1	0.171965	1	1
	1711523	1712158	1712158	+	nth	b1633	DNA glycosylase and apyrimidinic (AP) lyase (endonuclease III)	26	22	87	60	1	1	1	1	1	1
1712683			1712733	+	-	predicted RNA	-	241	114	490	323	1	1	1	0.735026	1	1
1712769	1712769	1714271	1714271	+	dtpA	b1634	dipeptide and tripeptide permease A	71	79	97	108	1	1	1	1	1	1
1715889	1715889	1715026	1715026	-	pdxY	b1636	pyridoxamine kinase	45	46	92	83	1	1	1	1	1	1
1717222	1717222	1715948	1715943	-	tyrS	b1637	tyrosyl-tRNA synthetase	198	215	157	137	1	1	1	1	1	1
1718027	1718007	1717351	1717223	-	pdxH	b1638	pyridoxine 5'-phosphate oxidase	89	113	194	203	1	1	1	1	1	1
	1718395	1718066		-	mliC	b1639	inhibitor of c-type lysozyme, membrane-bound; putative lipoprotein	12	10	5	3	1	1	1	1	1	1
1719602	1719602	1718493	1718493	-	anmK	b1640	anhydro-N-acetylmuramic acid kinase	29	26	16	13	1	1	1	1	1	1
1719789	1719876	1720343	1720343	+	slyB	b1641	outer membrane lipoprotein	705	824	1062	1062	1	1	1	1	1	1
1720863	1720824	1720390	1720390	-	slyA	b1642	global transcriptional regulator	144	239	192	126	1	1	1	1	1	1
1721025	1721025	1721261		+	ydhI	b1643	DUF1656 family putative inner membrane efflux pump associated protein	9	13	35	15	1	1	1	1	1	1
1721264	1721264	1722121		+	ydhJ	b1644	putative membrane fusion protein (MFP) of YdhJK efflux pump	18	18	30	22	1	1	1	1	1	1
	1722121	1724133		+	ydhK	b1645	putative efflux protein (PET) component of YdhJK efflux pump	5	4	6	4	1	1	1	1	1	1
	1724655	1724134	1724134	-	sodC	b1646	superoxide dismutase, Cu, Zn, periplasmic	63	52	23	15	1	1	1	1	1	1
1725649	1725632	1724736	1724710	-	ydhF	b1647	putative oxidoreductase	88	102	69	39	1	1	1	1	1	1
	1725920	1725681		-	ydhL	b1648	DUF1289 family protein	12	6	7	0	1	1	1	1	1	1
1726023	1726023	1726622	1726652	+	nemR	b1649	transcriptional repressor for the nemRA-gloA operon, quinone-, glyoxal-, and HOCl-activated	17	14	29	31	1	1	1	1	1	1
[truncated: 3,043 more rows]
